# Supplementary material for: Urine-derived renal epithelial cells for deep phenotyping and transcriptomic response to therapy in Fabry disease
Source: Clin Sci (Lond). 2025 Jul 28;139(14):791–808. doi: 10.1042/CS20255570 (PMC12409995; doi:10.1042/CS20255570)
Supplement: Online supplementary table 1 [file CS-139-14-CS20255570-s006.xlsx]

## Sheet: Table_S1.DEG_significant
Gene.name	baseMean	log2FoldChange	lfcSE	stat	pvalue	padj	ensembl	Entrez
ITGA11	15094.9	-12.469	0.954705	-13.0606	5.53081e-39	9.34652e-35	ENSG00000137809	22801
NPC1L1	1288.79	10.3086	1.08604	9.49193	2.26803e-21	1.91637e-17	ENSG00000015520	29881
SERPINB7	4127.5	7.40382	0.810958	9.12972	6.86745e-20	2.90859e-16	ENSG00000166396	8710
COL1A1	67178.6	-7.70969	0.845861	-9.11461	7.89559e-20	2.90859e-16	ENSG00000108821	1277
ADAMTS5	2460.8	-4.51724	0.496959	-9.08977	9.92522e-20	2.90859e-16	ENSG00000154736	11096
RPS28P7	3225.47	-3.4187	0.376283	-9.08545	1.0327e-19	2.90859e-16	ENSG00000227097	NA
PSORS1C3	1011.33	7.67471	0.877836	8.74277	2.27473e-18	5.49153e-15	ENSG00000204528	NA
LCN2	1680.45	6.79642	0.795623	8.54225	1.31628e-17	2.78048e-14	ENSG00000148346	3934
RCN3	1382.79	-6.75996	0.81518	-8.2926	1.10802e-16	2.08048e-13	ENSG00000142552	57333
TNFSF15	4135.21	6.78706	0.821332	8.26348	1.41485e-16	2.39096e-13	ENSG00000181634	9966
GREM1	4525.53	-7.10589	0.879194	-8.08228	6.35677e-16	9.76573e-13	ENSG00000166923	26585
COL6A2	4050.22	-3.51318	0.444395	-7.90554	2.66775e-15	3.75686e-12	ENSG00000142173	1292
UNC5C	156.89	-7.32449	0.947495	-7.73037	1.07231e-14	1.32863e-11	ENSG00000182168	8633
VNN1	5926.79	8.77845	1.13607	7.72705	1.1007e-14	1.32863e-11	ENSG00000112299	8876
GAS6	18093.1	-2.84555	0.374231	-7.60374	2.87699e-14	3.11893e-11	ENSG00000183087	2621
MXRA7	11048.5	-3.05438	0.401872	-7.60036	2.95301e-14	3.11893e-11	ENSG00000182534	439921
COL1A2	3590.02	-7.52342	0.992063	-7.58361	3.36067e-14	3.3115e-11	ENSG00000164692	1278
SFRP2	457.65	-12.2676	1.61899	-7.57734	3.52725e-14	3.3115e-11	ENSG00000145423	6423
SLCO2B1	4833.32	7.43029	0.992286	7.48805	6.9903e-14	6.21732e-11	ENSG00000137491	11309
LINC00960	384.469	10.1943	1.36573	7.4644	8.36829e-14	7.07078e-11	ENSG00000242516	401074
MAGED4B	2544.47	-3.14175	0.424561	-7.40001	1.36174e-13	1.09581e-10	ENSG00000187243	81557
TRIB3	15609	3.93064	0.542528	7.24506	4.32262e-13	3.32036e-10	ENSG00000101255	57761
MAGED4	2521.28	-3.19128	0.460493	-6.93014	4.20422e-12	2.99845e-09	ENSG00000154545	728239
MUC1	6560	3.82197	0.551644	6.92833	4.2584e-12	2.99845e-09	ENSG00000185499	4582
FAM107B	7925.02	2.55992	0.370367	6.91185	4.78386e-12	3.2337e-09	ENSG00000065809	83641
PITX2	465.455	7.55576	1.09511	6.89953	5.21763e-12	3.39126e-09	ENSG00000164093	5308
FSTL1	13934.3	-4.03238	0.591766	-6.81414	9.48267e-12	5.9351e-09	ENSG00000163430	11167
LINC02167	161.733	10.8297	1.63469	6.6249	3.47479e-11	2.09716e-08	ENSG00000261122	400533
ARG2	969.807	4.99773	0.758494	6.58902	4.42732e-11	2.57991e-08	ENSG00000081181	384
SLC2A9	1547.29	5.59189	0.85067	6.57352	4.91404e-11	2.76808e-08	ENSG00000109667	56606
ATOH8	697.056	-6.51847	0.99626	-6.54294	6.03191e-11	3.28817e-08	ENSG00000168874	84913
MFAP2	1872.84	-4.49289	0.69156	-6.49674	8.20768e-11	4.33443e-08	ENSG00000117122	4237
GLIPR2	1333.67	-2.93102	0.45323	-6.46696	9.99971e-11	5.12076e-08	ENSG00000122694	152007
MYL9	14158	-4.68206	0.72923	-6.42056	1.35776e-10	6.74848e-08	ENSG00000101335	10398
HMCN1	1034.41	-5.16043	0.810165	-6.3696	1.89526e-10	8.99959e-08	ENSG00000143341	83872
COL5A2	3610.33	-5.481	0.860732	-6.36783	1.91719e-10	8.99959e-08	ENSG00000204262	1290
TPM2	7990.92	-3.32846	0.523102	-6.36293	1.97942e-10	9.04061e-08	ENSG00000198467	7169
KCNC3	654.251	4.31822	0.679429	6.35566	2.07535e-10	9.2293e-08	ENSG00000131398	3748
GULP1	5567.25	2.72752	0.435467	6.26345	3.76546e-10	1.6316e-07	ENSG00000144366	51454
SLCO4A1	11177.7	3.69039	0.592558	6.2279	4.72723e-10	1.99714e-07	ENSG00000101187	28231
GJA4	228.899	11.3305	1.82066	6.2233	4.86805e-10	2.00647e-07	ENSG00000187513	2701
MAP3K15	292.201	7.55793	1.21815	6.20442	5.49006e-10	2.20897e-07	ENSG00000180815	389840
NR4A1	708.106	3.41073	0.552113	6.17759	6.50875e-10	2.55794e-07	ENSG00000123358	3164
TRIM58	119.334	-7.93036	1.28762	-6.15895	7.32282e-10	2.81246e-07	ENSG00000162722	25893
DPYS	225.708	11.3102	1.83811	6.15318	7.59424e-10	2.85189e-07	ENSG00000147647	1807
GJA1	7214.54	-4.11835	0.670226	-6.14472	8.01036e-10	2.94276e-07	ENSG00000152661	2697
DEFB103B	133.688	10.554	1.72387	6.12228	9.22471e-10	3.31677e-07	ENSG00000177243	55894
DEFB103B	133.688	10.554	1.72387	6.12228	9.22471e-10	3.31677e-07	ENSG00000177243	414325
RFLNA	934.65	-8.29675	1.36733	-6.06783	1.29651e-09	4.56451e-07	ENSG00000178882	144347
RFLNA	934.65	-8.29675	1.36733	-6.06783	1.29651e-09	4.56451e-07	ENSG00000178882	100533183
DEFB103A	131.801	10.5335	1.73913	6.0568	1.38859e-09	4.78893e-07	ENSG00000176797	55894
DEFB103A	131.801	10.5335	1.73913	6.0568	1.38859e-09	4.78893e-07	ENSG00000176797	414325
DEFB103A	131.801	10.5335	1.73913	6.0568	1.38859e-09	4.78893e-07	ENSG00000176797	124906744
NDRG1	77095.7	4.68529	0.775888	6.03862	1.55442e-09	5.25364e-07	ENSG00000104419	10397
CMKLR1	90.8459	-8.97054	1.49447	-6.0025	1.94308e-09	6.43846e-07	ENSG00000174600	1240
IL6R	2380.62	3.06421	0.51278	5.97569	2.29116e-09	7.39355e-07	ENSG00000160712	3570
WNT5A	2628.24	-5.4142	0.906335	-5.97373	2.31882e-09	7.39355e-07	ENSG00000114251	7474
ZNF711	228.762	-3.73054	0.624976	-5.9691	2.38572e-09	7.46599e-07	ENSG00000147180	7552
CNN1	647.902	-7.86786	1.31938	-5.96331	2.47174e-09	7.59454e-07	ENSG00000130176	1264
FABP3	6925.36	6.23771	1.04848	5.94928	2.69332e-09	8.12758e-07	ENSG00000121769	2170
TMEM144	784.398	2.71952	0.458469	5.93175	2.99726e-09	8.88607e-07	ENSG00000164124	55314
TSPAN1	3824.31	4.24214	0.717022	5.91634	3.29184e-09	9.59118e-07	ENSG00000117472	10103
F2RL2	218.366	-6.01727	1.01922	-5.90379	3.55246e-09	1.01751e-06	ENSG00000164220	2151
SH3TC2	339.258	3.74319	0.635663	5.88864	3.89381e-09	1.09669e-06	ENSG00000169247	79628
DCDC2C	146.355	10.6851	1.81566	5.88495	3.98182e-09	1.10309e-06	ENSG00000214866	728597
LRRC17	398.534	-6.89948	1.17477	-5.87307	4.27808e-09	1.15815e-06	ENSG00000128606	10234
TRPM8	678.77	5.76097	0.981168	5.87154	4.31761e-09	1.15815e-06	ENSG00000144481	79054
B3GNT3	494.517	6.69174	1.1416	5.86174	4.58042e-09	1.20486e-06	ENSG00000179913	10331
EPAS1	11729.2	2.58942	0.441895	5.8598	4.63435e-09	1.20486e-06	ENSG00000116016	2034
LINC01963	497.263	-2.50399	0.429374	-5.83173	5.48565e-09	1.40458e-06	ENSG00000260804	150967
EPHA4	720.63	-2.85862	0.492188	-5.80799	6.32288e-09	1.59478e-06	ENSG00000116106	2043
NAT16	141.81	8.74282	1.50622	5.80447	6.45715e-09	1.6047e-06	ENSG00000167011	375607
XDH	1979.95	4.52249	0.784792	5.76266	8.27985e-09	2.02784e-06	ENSG00000158125	7498
ADAMTS9	11639.5	4.39263	0.763125	5.7561	8.60804e-09	2.0781e-06	ENSG00000163638	56999
EMX1	95.9846	10.0768	1.75149	5.75326	8.75388e-09	2.08355e-06	ENSG00000135638	2016
CPA4	2593.26	-4.51349	0.785834	-5.74357	9.27035e-09	2.17583e-06	ENSG00000128510	51200
FKBP10	10239.4	-2.53901	0.448716	-5.65839	1.52795e-08	3.53711e-06	ENSG00000141756	60681
MRC2	12119	-3.93915	0.699968	-5.62762	1.82716e-08	4.13902e-06	ENSG00000011028	9902
PIWIL2	55.5785	9.28831	1.65076	5.62669	1.83695e-08	4.13902e-06	ENSG00000197181	55124
PTGIS	2299.65	-6.94247	1.2353	-5.62008	1.90873e-08	4.24416e-06	ENSG00000124212	5740
EHF	1070.26	5.41725	0.971136	5.57826	2.4294e-08	5.33174e-06	ENSG00000135373	26298
FBXL16	627.259	4.68311	0.841269	5.56672	2.59578e-08	5.62386e-06	ENSG00000127585	146330
ADAMTS7	2050.98	-2.60993	0.469101	-5.56369	2.64133e-08	5.6501e-06	ENSG00000136378	11173
RNF223	204.736	10.2059	1.83672	5.55662	2.75054e-08	5.81018e-06	ENSG00000237330	401934
NECTIN4	278.817	5.90813	1.06427	5.55136	2.8346e-08	5.91381e-06	ENSG00000143217	81607
AK4P1	660.596	2.93347	0.530321	5.53149	3.17516e-08	6.54354e-06	ENSG00000263535	NA
MT1G	1037.69	6.34305	1.15061	5.51276	3.53248e-08	7.18185e-06	ENSG00000125144	4495
HK2	19725	4.46891	0.810921	5.51091	3.56989e-08	7.18185e-06	ENSG00000159399	3099
PLIN2	62018.8	4.68425	0.851023	5.50426	3.70727e-08	7.37049e-06	ENSG00000147872	123
SLC2A5	486.662	6.166	1.12115	5.49971	3.80418e-08	7.44768e-06	ENSG00000142583	6518
COL5A1	2516.08	-5.97699	1.08706	-5.49832	3.83424e-08	7.44768e-06	ENSG00000130635	1289
ITM2C	10365.7	-2.04555	0.3725	-5.49141	3.98728e-08	7.65694e-06	ENSG00000135916	81618
FCGRT	4080.75	-3.09987	0.565545	-5.48121	4.22425e-08	7.96896e-06	ENSG00000104870	2217
SNCB	104.77	10.2031	1.86175	5.48038	4.24408e-08	7.96896e-06	ENSG00000074317	6620
CLEC4OP	179.235	-9.95215	1.81824	-5.47351	4.41203e-08	8.19328e-06	ENSG00000267453	NA
RIMKLA	762.889	5.23243	0.960336	5.44855	5.07833e-08	9.32812e-06	ENSG00000177181	284716
ENSG00000240241	125.143	10.4586	1.92374	5.43662	5.43017e-08	9.86714e-06	ENSG00000240241	NA
MUC20P1	113.84	7.78176	1.43208	5.43389	5.51387e-08	9.91265e-06	ENSG00000224769	NA
EEIG1	4113.74	2.42512	0.446825	5.42745	5.71651e-08	1.01688e-05	ENSG00000167106	399665
TNXB	437.129	7.18984	1.32897	5.41009	6.29945e-08	1.1089e-05	ENSG00000168477	7148
BIRC3	10151.3	3.523	0.652949	5.39552	6.83256e-08	1.17784e-05	ENSG00000023445	330
GRHL2	89.7632	9.97907	1.8496	5.39526	6.84251e-08	1.17784e-05	ENSG00000083307	79977
DPEP1	503.912	7.84995	1.45538	5.39375	6.90018e-08	1.17784e-05	ENSG00000015413	1800
MXRA8	5860.93	-2.73788	0.511145	-5.35638	8.49055e-08	1.42219e-05	ENSG00000162576	54587
ARHGAP27	2945.52	1.90551	0.355759	5.35618	8.49995e-08	1.42219e-05	ENSG00000159314	201176
MIOX	640.713	8.00417	1.50663	5.31264	1.0805e-07	1.79014e-05	ENSG00000100253	55586
KCNK12	212.446	8.71501	1.64571	5.2956	1.18627e-07	1.9463e-05	ENSG00000184261	56660
HLA-K	325.285	3.58235	0.678193	5.2822	1.27639e-07	2.07401e-05	ENSG00000230795	NA
CNPY4	625.572	-2.50557	0.475833	-5.26564	1.39699e-07	2.23396e-05	ENSG00000166997	245812
S100A14	424.907	6.33217	1.20267	5.26508	1.40127e-07	2.23396e-05	ENSG00000189334	57402
ATP1B1	11243	2.24544	0.426847	5.26053	1.43638e-07	2.26855e-05	ENSG00000143153	481
EFEMP2	6465.33	-1.9784	0.376518	-5.25445	1.48467e-07	2.32309e-05	ENSG00000172638	30008
GRIN3B	1021.42	5.2652	1.00363	5.24615	1.55308e-07	2.40785e-05	ENSG00000116032	116444
ARHGAP5	3640.17	2.43908	0.465441	5.24036	1.60268e-07	2.46215e-05	ENSG00000100852	394
KLK6	106.06	9.25559	1.77289	5.22063	1.78318e-07	2.71477e-05	ENSG00000167755	5653
KRTAP2-3	1594.63	2.6276	0.505376	5.1993	2.00046e-07	3.01837e-05	ENSG00000212724	730755
MTUS1	3762.52	4.67839	0.90047	5.1955	2.04169e-07	3.05332e-05	ENSG00000129422	57509
NCCRP1	56.1914	9.30314	1.7941	5.18542	2.15529e-07	3.17052e-05	ENSG00000188505	342897
OVOL1	233.437	8.84822	1.70643	5.18522	2.15758e-07	3.17052e-05	ENSG00000172818	5017
UCHL1	13805.5	-1.94087	0.376432	-5.15596	2.52334e-07	3.67602e-05	ENSG00000154277	7345
TJP3	118.853	3.63914	0.707233	5.1456	2.66661e-07	3.85154e-05	ENSG00000105289	27134
SLC12A7	10516.5	2.54874	0.495785	5.14082	2.73545e-07	3.9175e-05	ENSG00000113504	10723
RORA	2383.51	3.99817	0.779846	5.12687	2.94594e-07	4.18348e-05	ENSG00000069667	6095
RAB33A	86.5592	8.0239	1.57019	5.11013	3.21935e-07	4.53364e-05	ENSG00000134594	9363
RAB25	830.211	6.41453	1.25883	5.09563	3.47585e-07	4.83155e-05	ENSG00000132698	57111
NPC1	23737.2	2.46066	0.48296	5.09496	3.48807e-07	4.83155e-05	ENSG00000141458	4864
TMEM45B	159.213	3.65085	0.716909	5.09249	3.53395e-07	4.8553e-05	ENSG00000151715	120224
MEG3	182.995	-6.39905	1.26409	-5.06219	4.14465e-07	5.64843e-05	ENSG00000214548	55384
SLC8A2	78.1494	8.81501	1.74354	5.0558	4.2858e-07	5.79406e-05	ENSG00000118160	6543
SGPP2	6306.06	2.78495	0.552665	5.03913	4.6765e-07	6.27208e-05	ENSG00000163082	130367
ENTPD2	40.8934	8.84543	1.75671	5.03523	4.7728e-07	6.35084e-05	ENSG00000054179	954
ADCY8	861.026	5.15648	1.0244	5.03366	4.812e-07	6.35297e-05	ENSG00000155897	114
ABCC2	546.163	5.85644	1.16441	5.02952	4.91698e-07	6.44124e-05	ENSG00000023839	1244
FBN2	1874.31	-3.918	0.779556	-5.02594	5.00973e-07	6.51227e-05	ENSG00000138829	2201
C16orf74	543.06	2.79836	0.557866	5.0162	5.2704e-07	6.79882e-05	ENSG00000154102	404550
MYO5B	4875.17	3.21022	0.642763	4.9944	5.90185e-07	7.55571e-05	ENSG00000167306	4645
HHIP	160.738	-6.16951	1.23846	-4.98158	6.30669e-07	8.01329e-05	ENSG00000164161	64399
SLC6A20	476.112	5.74124	1.15397	4.97522	6.51745e-07	8.21928e-05	ENSG00000163817	54716
FASN	34252.4	2.20806	0.446482	4.94548	7.59582e-07	9.50828e-05	ENSG00000169710	2194
MFAP3L	1211.23	1.86007	0.378209	4.9181	8.73887e-07	0.000108587	ENSG00000198948	9848
MFAP3L	1211.23	1.86007	0.378209	4.9181	8.73887e-07	0.000108587	ENSG00000198948	101928198
HAVCR2	1141	5.57365	1.13552	4.90845	9.17968e-07	0.000113232	ENSG00000135077	84868
PRKCE	946.734	2.93145	0.597445	4.90665	9.26441e-07	0.000113449	ENSG00000171132	5581
KIF1A	1101.7	6.29214	1.283	4.90425	9.37871e-07	0.000114022	ENSG00000130294	547
TMEM30B	263.324	3.86364	0.788317	4.90112	9.52906e-07	0.000115023	ENSG00000182107	161291
GPRC5D-AS1	98.5534	-3.40529	0.697904	-4.87931	1.06456e-06	0.000127589	ENSG00000247498	100506314
CDC45	242.65	-3.84226	0.788664	-4.87187	1.1055e-06	0.000131562	ENSG00000093009	8318
POU5F1	1446.82	3.63378	0.747633	4.86039	1.17157e-06	0.00013845	ENSG00000204531	5460
GREM1-AS1	42.9509	-8.85517	1.82492	-4.85237	1.21994e-06	0.000143166	ENSG00000259721	100131315
CDH11	468.496	-5.25245	1.08609	-4.83613	1.32391e-06	0.000154295	ENSG00000140937	1009
LOXL1	1722.35	-2.36363	0.488936	-4.83422	1.33666e-06	0.000154714	ENSG00000129038	4016
BGN	1597.37	-6.75416	1.39953	-4.82602	1.39286e-06	0.000160122	ENSG00000182492	633
BARX2	64.5543	9.50338	1.97284	4.81711	1.45654e-06	0.000166312	ENSG00000043039	8538
WTAPP1	36.0144	8.66253	1.81836	4.76393	1.89857e-06	0.000215329	ENSG00000255282	NA
SLC7A7	3352.23	4.41411	0.927879	4.7572	1.96295e-06	0.000221146	ENSG00000155465	9056
FOXC1	4021.71	-2.60125	0.547142	-4.75425	1.99183e-06	0.000222914	ENSG00000054598	2296
ATF3	6153.01	4.78303	1.00647	4.75228	2.01135e-06	0.000223617	ENSG00000162772	467
FHL2	18005.2	-2.88305	0.607227	-4.7479	2.0554e-06	0.00022702	ENSG00000115641	2274
PI3	584.871	6.2206	1.315	4.73049	2.23975e-06	0.000245776	ENSG00000124102	5266
DMRT3	48.7863	-8.07269	1.70946	-4.72236	2.33125e-06	0.000254166	ENSG00000064218	58524
RFPL1S	50.7109	8.19014	1.73866	4.7106	2.46984e-06	0.00026755	ENSG00000225465	102723305
PDE1A	1591.21	-5.6825	1.20688	-4.70842	2.49643e-06	0.000268708	ENSG00000115252	5136
RGS16	63.1871	9.47242	2.01322	4.70512	2.53717e-06	0.000270636	ENSG00000143333	6004
ENSG00000235386	164.063	-5.11644	1.08759	-4.70438	2.54637e-06	0.000270636	ENSG00000235386	NA
WNK2	56.1676	8.33577	1.77351	4.70016	2.59956e-06	0.000274563	ENSG00000165238	65268
NUDT11	211.667	-4.95745	1.05559	-4.69638	2.64809e-06	0.00027795	ENSG00000196368	55190
MACC1	938.43	4.52379	0.96683	4.67899	2.88285e-06	0.000297208	ENSG00000183742	346389
TMC4	533.256	3.78878	0.80992	4.67797	2.89722e-06	0.000297208	ENSG00000167608	147798
NECAB2	36.6691	8.68768	1.85718	4.67788	2.89855e-06	0.000297208	ENSG00000103154	54550
MUC3A	43.434	7.96582	1.70296	4.67764	2.90191e-06	0.000297208	ENSG00000169894	4584
TTC9	2435.64	2.48085	0.531933	4.66383	3.10375e-06	0.000315966	ENSG00000133985	23508
EMILIN1	327.476	-3.25967	0.70001	-4.6566	3.21467e-06	0.000325298	ENSG00000138080	11117
ENO2	16309.5	3.14265	0.675465	4.65257	3.27826e-06	0.000329277	ENSG00000111674	2026
SMIM24	124.972	7.52113	1.61688	4.65165	3.29296e-06	0.000329277	ENSG00000095932	284422
PTCHD1	44.9176	8.01382	1.72573	4.64373	3.42172e-06	0.000340139	ENSG00000165186	139411
HS3ST3A1	1012.55	-3.43274	0.739857	-4.63973	3.48861e-06	0.000343473	ENSG00000153976	9955
CLDN7	3378.09	3.70529	0.798673	4.6393	3.4959e-06	0.000343473	ENSG00000181885	1366
MMP15	9360.82	1.84028	0.39743	4.63045	3.6487e-06	0.000356413	ENSG00000102996	4324
ZNF731P	836.405	2.21441	0.478544	4.6274	3.7029e-06	0.000358705	ENSG00000227671	NA
C2CD4D-AS1	151.596	3.87763	0.838091	4.62674	3.71462e-06	0.000358705	ENSG00000234614	NA
TMEM51-AS1	217.441	4.87564	1.05477	4.62246	3.79222e-06	0.000362292	ENSG00000175147	200197
TCF7	440.913	-3.51756	0.760993	-4.62232	3.79464e-06	0.000362292	ENSG00000081059	6932
DNHD1	755.073	3.5659	0.774305	4.6053	4.11874e-06	0.000391026	ENSG00000179532	144132
ST6GALNAC5	221.083	6.0734	1.32167	4.59526	4.32208e-06	0.000408038	ENSG00000117069	81849
ERO1A	24384.9	3.5241	0.767754	4.59014	4.4295e-06	0.000415856	ENSG00000197930	30001
AFAP1L2	1943.12	-2.81145	0.612695	-4.58865	4.4612e-06	0.00041589	ENSG00000169129	84632
HERC2P4	51.8867	-7.33404	1.59859	-4.58782	4.47908e-06	0.00041589	ENSG00000230267	NA
GAS6-DT	225.094	-4.90878	1.07122	-4.5824	4.59665e-06	0.000424474	ENSG00000272695	100506394
RBP5	135.386	3.31658	0.725129	4.57378	4.79004e-06	0.000439929	ENSG00000139194	83758
ZNF208	60.3296	8.4395	1.84651	4.57051	4.86546e-06	0.00044444	ENSG00000160321	7757
ENSG00000215146	160.36	2.6271	0.575041	4.56854	4.91123e-06	0.000446209	ENSG00000215146	NA
ENSG00000276980	143.12	6.12892	1.34391	4.56052	5.1026e-06	0.000461117	ENSG00000276980	NA
NEDD4	4225.83	2.5681	0.564295	4.55099	5.33948e-06	0.000478078	ENSG00000069869	4734
RBP1	878.126	-3.99571	0.878044	-4.5507	5.34687e-06	0.000478078	ENSG00000114115	5947
ENSG00000232063	58.0633	6.84145	1.50398	4.54888	5.3932e-06	0.000479682	ENSG00000232063	NA
SPESP1	195.023	-4.88446	1.07411	-4.54743	5.43046e-06	0.000480467	ENSG00000258484	246777
CEACAM1	371.935	6.75027	1.48611	4.54225	5.56562e-06	0.000489862	ENSG00000079385	634
LAMA3	12621.4	3.61382	0.796161	4.53906	5.65066e-06	0.00049477	ENSG00000053747	3909
BICDL2	264.652	5.31218	1.1721	4.5322	5.83737e-06	0.000508483	ENSG00000162069	146439
HES1	3820.82	3.12238	0.691008	4.51859	6.22539e-06	0.000539502	ENSG00000114315	3280
C1orf210	33.7689	8.56867	1.90079	4.50795	6.54578e-06	0.000564373	ENSG00000253313	149466
ATG9B	203.886	6.74544	1.49759	4.50418	6.66282e-06	0.000571548	ENSG00000181652	285973
CES3	137.315	4.46051	0.990707	4.50234	6.72079e-06	0.000573609	ENSG00000172828	23491
ADGRE2	378.808	5.89727	1.31124	4.49748	6.87632e-06	0.000583934	ENSG00000127507	30817
GASK1B	175.443	-4.95768	1.10418	-4.48992	7.12502e-06	0.000602029	ENSG00000164125	51313
NREP	3460.96	-2.17726	0.485568	-4.48396	7.32715e-06	0.000616028	ENSG00000134986	9315
ANTXR1	2732.87	-2.0972	0.468022	-4.481	7.4295e-06	0.00062154	ENSG00000169604	84168
FAM20A	136.382	4.77461	1.06997	4.46236	8.10613e-06	0.000674805	ENSG00000108950	54757
AK4P3	242.959	2.88524	0.648145	4.45154	8.52568e-06	0.000706253	ENSG00000233381	NA
TCF4	447.751	-2.75604	0.620327	-4.44289	8.8759e-06	0.000731677	ENSG00000196628	6925
EGLN3	3957.49	4.34194	0.978081	4.43925	9.02743e-06	0.000740556	ENSG00000129521	112399
IL13RA2	140.908	5.31479	1.19768	4.43756	9.09849e-06	0.000742779	ENSG00000123496	3598
NRG3	306.475	6.32279	1.42567	4.43495	9.20937e-06	0.000748217	ENSG00000185737	10718
PM20D2	1758.19	2.37601	0.536069	4.43228	9.32398e-06	0.000753904	ENSG00000146281	135293
SH3GL2	144.259	3.26833	0.739202	4.42142	9.80533e-06	0.000789049	ENSG00000107295	6456
LPAR1	1232.73	-2.30835	0.522241	-4.42009	9.86614e-06	0.00079018	ENSG00000198121	1902
AOC1	182.043	5.74366	1.30242	4.40998	1.03382e-05	0.000824084	ENSG00000002726	26
PLPP2	1302.08	2.39588	0.543683	4.40676	1.04928e-05	0.00083248	ENSG00000141934	8612
SSC5D	1093.88	-3.22095	0.731297	-4.40443	1.0606e-05	0.000837528	ENSG00000179954	284297
KRT34	611.371	4.36036	0.990375	4.40274	1.06893e-05	0.000840179	ENSG00000131737	3885
SLC28A1	40.8007	8.84168	2.01005	4.39874	1.08879e-05	0.000851824	ENSG00000156222	9154
PEG3	260.777	6.25599	1.42389	4.39359	1.11497e-05	0.000867273	ENSG00000198300	5178
RFLNB	1968.79	-1.94621	0.443042	-4.39284	1.1188e-05	0.000867273	ENSG00000183688	359845
CKB	13107.2	3.74453	0.854391	4.3827	1.1722e-05	0.000904519	ENSG00000166165	1152
ENSG00000285756	10404.3	2.02559	0.463	4.37493	1.21471e-05	0.000933063	ENSG00000285756	NA
KILH	61.4247	7.51839	1.72125	4.36799	1.25394e-05	0.000958839	ENSG00000231683	101927136
KLF6	24177.9	2.06326	0.472653	4.36527	1.26968e-05	0.000966498	ENSG00000067082	1316
RMI2	288.585	-2.20767	0.505928	-4.3636	1.27941e-05	0.000969537	ENSG00000175643	116028
PYCARD	337.552	-2.66538	0.612732	-4.35	1.36137e-05	0.00102704	ENSG00000103490	29108
CAPN14	134.54	5.59307	1.28666	4.34698	1.38027e-05	0.00103668	ENSG00000214711	440854
MSMO1	18754.3	2.79249	0.643551	4.33919	1.43009e-05	0.00106934	ENSG00000052802	6307
IL1RN	140.516	7.62891	1.76341	4.32622	1.51692e-05	0.00112927	ENSG00000136689	3557
ARTN	431.862	4.4192	1.02238	4.32248	1.54284e-05	0.00114353	ENSG00000117407	9048
THEM5	241.22	2.58552	0.598794	4.31787	1.57539e-05	0.00116256	ENSG00000196407	284486
ENSG00000280143	41.3576	-7.83335	1.81541	-4.31491	1.59667e-05	0.00117029	ENSG00000280143	NA
C2	51.4786	4.63337	1.07391	4.31449	1.59972e-05	0.00117029	ENSG00000166278	717
KRTAP2-4	152.049	3.17938	0.737695	4.30989	1.63336e-05	0.00118975	ENSG00000213417	85294
ST3GAL1	11219.5	2.54275	0.590683	4.30477	1.67159e-05	0.00121237	ENSG00000008513	6482
TRIM9	179.204	3.33622	0.77561	4.30142	1.69709e-05	0.0012256	ENSG00000100505	114088
COL24A1	67.224	-5.53695	1.28775	-4.29971	1.71022e-05	0.00122983	ENSG00000171502	255631
IPMK	2395.33	2.89345	0.673699	4.29488	1.74789e-05	0.00125159	ENSG00000151151	253430
MGAT3	332.091	3.44698	0.803541	4.28974	1.78883e-05	0.0012755	ENSG00000128268	4248
CPE	2391.4	-2.39263	0.558268	-4.28582	1.82069e-05	0.00129277	ENSG00000109472	1363
STRIP2	579.736	2.99256	0.699911	4.27563	1.90594e-05	0.00134764	ENSG00000128578	57464
ENSG00000254851	252.907	-2.56621	0.600335	-4.27463	1.91454e-05	0.00134808	ENSG00000254851	NA
SCEL	9123.39	4.96439	1.163	4.26861	1.96697e-05	0.00137925	ENSG00000136155	8796
P3H1	5593.31	-1.77364	0.417022	-4.25312	2.1081e-05	0.0014721	ENSG00000117385	64175
FA2H	851.141	5.30924	1.24875	4.25166	2.12192e-05	0.00147565	ENSG00000103089	79152
SMIM2-AS1	190.766	5.50018	1.29497	4.24735	2.16318e-05	0.00149818	ENSG00000227258	101929212
HILPDA	4075.33	3.81885	0.900855	4.23914	2.24374e-05	0.00154674	ENSG00000135245	29923
PTN	173.656	-4.15669	0.98073	-4.23836	2.2516e-05	0.00154674	ENSG00000105894	5764
COMT	4870.09	-1.37833	0.325427	-4.23546	2.28087e-05	0.0015605	ENSG00000093010	1312
RNF183	633.986	5.79337	1.37019	4.22816	2.3561e-05	0.00160288	ENSG00000165188	138065
ADGRL3	122.298	-5.89964	1.3955	-4.22762	2.36178e-05	0.00160288	ENSG00000150471	23284
ENPP4	1027.62	1.61322	0.382225	4.22059	2.4366e-05	0.00164554	ENSG00000001561	22875
TPSP2	31.0701	8.44932	2.00226	4.2199	2.44411e-05	0.00164554	ENSG00000260284	NA
FCHO2	2828.46	2.18041	0.517317	4.21485	2.49949e-05	0.00167614	ENSG00000157107	115548
ODAPH	129.137	-4.02836	0.956514	-4.2115	2.53676e-05	0.0016879	ENSG00000174792	152816
ARFGEF3	2745.23	2.9596	0.702745	4.21148	2.53699e-05	0.0016879	ENSG00000112379	57221
LZTS1	634.864	-4.4848	1.06542	-4.20942	2.56024e-05	0.00169669	ENSG00000061337	11178
FUT6	32.0029	8.49115	2.01932	4.20495	2.61135e-05	0.0017238	ENSG00000156413	2528
SCD	75078.4	3.40578	0.810293	4.20315	2.63227e-05	0.00172581	ENSG00000099194	6319
PDGFRB	887.638	-5.60285	1.33308	-4.20293	2.63483e-05	0.00172581	ENSG00000113721	5159
SPOCK1	11765.6	-2.91261	0.694226	-4.19548	2.72289e-05	0.00177661	ENSG00000152377	6695
DOCK9	6856.1	2.31546	0.552639	4.18982	2.79177e-05	0.00181454	ENSG00000088387	23348
ENG	1839.76	-1.9905	0.475293	-4.18794	2.81496e-05	0.00182161	ENSG00000106991	2022
JCAD	389.108	-3.27484	0.782107	-4.1872	2.8242e-05	0.00182161	ENSG00000165757	57608
GABRR2	82.0301	6.86707	1.64076	4.1853	2.84787e-05	0.00182956	ENSG00000111886	2570
ANGPTL4	41024.7	3.27465	0.782569	4.18448	2.85817e-05	0.00182956	ENSG00000167772	51129
BAIAP3	1069.99	4.12366	0.988708	4.17075	3.03594e-05	0.00193601	ENSG00000007516	8938
RPSAP47	251.216	5.15543	1.23665	4.16886	3.06121e-05	0.00194479	ENSG00000188856	NA
TMEM176B	291.073	6.17652	1.48306	4.16472	3.11732e-05	0.00197302	ENSG00000106565	28959
UBE2C	525.591	-3.58345	0.860921	-4.16235	3.14996e-05	0.00198623	ENSG00000175063	11065
EYA4	55.1223	-7.39475	1.77765	-4.15985	3.18463e-05	0.00200063	ENSG00000112319	2070
FOXQ1	543.849	3.11086	0.74799	4.15896	3.19696e-05	0.00200094	ENSG00000164379	94234
PRR15	581.582	2.89428	0.697054	4.15217	3.29342e-05	0.00205371	ENSG00000176532	222171
SLC8A3	258.398	6.63376	1.60039	4.1451	3.39663e-05	0.00211028	ENSG00000100678	6547
HOXA11	675.063	-2.38555	0.575818	-4.14289	3.4295e-05	0.0021229	ENSG00000005073	3207
L3MBTL4	407.215	3.345	0.808036	4.13967	3.47804e-05	0.00214509	ENSG00000154655	91133
CFAP96	203.121	3.60474	0.871293	4.13724	3.51514e-05	0.00216009	ENSG00000205129	441054
BTG1	14944.9	3.33413	0.807762	4.12761	3.66552e-05	0.00224433	ENSG00000133639	694
JAM3	492.65	-4.66229	1.13128	-4.12126	3.76807e-05	0.0022988	ENSG00000166086	83700
SNHG12	2674.18	2.82382	0.68533	4.12038	3.7824e-05	0.00229924	ENSG00000197989	85028
LINC01561	41.2569	-5.18403	1.25904	-4.11744	3.83097e-05	0.0023132	ENSG00000177234	404216
ZNF611	811.677	1.79097	0.434982	4.11734	3.83274e-05	0.0023132	ENSG00000213020	81856
PID1	127.552	-4.99314	1.21364	-4.11417	3.88569e-05	0.00233681	ENSG00000153823	55022
PODNL1	227.855	-4.81468	1.17095	-4.11179	3.9261e-05	0.00234681	ENSG00000132000	79883
SLC30A1	3886.47	1.78219	0.433458	4.11155	3.93009e-05	0.00234681	ENSG00000170385	7779
CYP4F3	35.1596	8.62644	2.10099	4.1059	4.02747e-05	0.00239649	ENSG00000186529	4051
HELLS	354.16	-3.10686	0.758219	-4.09757	4.17508e-05	0.0024756	ENSG00000119969	3070
GPRC5A	6653.1	3.6053	0.88224	4.08653	4.37873e-05	0.00258352	ENSG00000013588	9052
PNRC1	10819.7	2.55029	0.624144	4.08606	4.38766e-05	0.00258352	ENSG00000146278	10957
TWIST2	255.257	-5.65027	1.38333	-4.08454	4.41645e-05	0.00259144	ENSG00000233608	117581
POMC	42.1117	-6.41731	1.57188	-4.08257	4.45404e-05	0.00260446	ENSG00000115138	5443
BST1	578.976	-3.8592	0.945877	-4.08003	4.50308e-05	0.00262405	ENSG00000109743	683
C1orf116	2559.02	3.33409	0.817507	4.07836	4.53539e-05	0.0026338	ENSG00000182795	79098
BNIP3	21387.1	2.82931	0.694462	4.0741	4.61932e-05	0.00267335	ENSG00000176171	664
CKMT1B	233.302	5.66675	1.39202	4.07088	4.68352e-05	0.00270126	ENSG00000237289	1159
CKMT1B	233.302	5.66675	1.39202	4.07088	4.68352e-05	0.00270126	ENSG00000237289	548596
ENSG00000266709	46.0921	-7.17467	1.76346	-4.06852	4.73121e-05	0.00270641	ENSG00000266709	NA
DOCK8	212.734	5.36984	1.31989	4.06841	4.73356e-05	0.00270641	ENSG00000107099	81704
ARMCX2	2723.09	-1.99785	0.491106	-4.06807	4.74051e-05	0.00270641	ENSG00000184867	9823
LEMD1	118.823	5.55082	1.36542	4.06529	4.79723e-05	0.00272957	ENSG00000186007	93273
DDX60L	1667.49	1.67089	0.412237	4.05323	5.05142e-05	0.00286456	ENSG00000181381	91351
MIR100HG	185.746	-3.21843	0.795691	-4.04482	5.23635e-05	0.0029595	ENSG00000255248	399959
AJM1	572.179	1.94653	0.481639	4.04148	5.31146e-05	0.00298262	ENSG00000232434	389813
SLC14A1	719.816	-3.91144	0.967834	-4.04143	5.31256e-05	0.00298262	ENSG00000141469	6563
TYW1B	233.211	-2.6029	0.644516	-4.03853	5.37864e-05	0.00300972	ENSG00000277149	441250
ZSCAN31	468.084	-2.60009	0.644078	-4.03692	5.41569e-05	0.00302045	ENSG00000235109	64288
TP53TG3D	26.8322	-8.17532	2.02646	-4.03429	5.47668e-05	0.00304442	ENSG00000205456	24150
TP53TG3D	26.8322	-8.17532	2.02646	-4.03429	5.47668e-05	0.00304442	ENSG00000205456	729264
TP53TG3D	26.8322	-8.17532	2.02646	-4.03429	5.47668e-05	0.00304442	ENSG00000205456	729355
TP53TG3D	26.8322	-8.17532	2.02646	-4.03429	5.47668e-05	0.00304442	ENSG00000205456	102723655
TP53TG3D	26.8322	-8.17532	2.02646	-4.03429	5.47668e-05	0.00304442	ENSG00000205456	102723713
CLIC3	563.791	-5.25407	1.30363	-4.03035	5.56936e-05	0.00308439	ENSG00000169583	9022
SC5D	4273.38	2.28	0.565868	4.02922	5.59625e-05	0.00308439	ENSG00000109929	6309
MYBL2	1099.38	-3.79413	0.941725	-4.02892	5.60333e-05	0.00308439	ENSG00000101057	4605
H2BC4	431.615	3.50669	0.870936	4.02634	5.66509e-05	0.00310826	ENSG00000180596	8347
NR1D1	1129.96	2.30251	0.572339	4.02299	5.74645e-05	0.0031427	ENSG00000126368	9572
NUDT4P2	876.913	1.7333	0.431089	4.02075	5.80131e-05	0.00316246	ENSG00000271121	NA
CKAP4	12947.1	-1.91487	0.476912	-4.01515	5.94074e-05	0.00322806	ENSG00000136026	10970
STC2	40520.8	4.53582	1.13091	4.01078	6.05181e-05	0.00327408	ENSG00000113739	8614
COL4A5	2154.56	-2.64816	0.660339	-4.0103	6.06419e-05	0.00327408	ENSG00000188153	1287
KIF7	300.75	-3.17286	0.791947	-4.0064	6.16507e-05	0.00331795	ENSG00000166813	374654
GALNT15	555.398	-4.11382	1.02708	-4.00538	6.19188e-05	0.00332024	ENSG00000131386	117248
LDLR	23792.6	3.01816	0.753646	4.00474	6.20864e-05	0.00332024	ENSG00000130164	3949
CASC19	1761.12	3.98812	0.996066	4.00388	6.2313e-05	0.00332185	ENSG00000254166	103164619
CLDN9	28.1299	8.30494	2.07704	3.99846	6.37563e-05	0.00338811	ENSG00000213937	9080
HEPHL1	970.223	-4.82604	1.20949	-3.99014	6.60356e-05	0.00349823	ENSG00000181333	341208
ENSG00000273151	324.217	3.19355	0.802372	3.98013	6.88775e-05	0.00362527	ENSG00000273151	NA
ARK2C	223.364	3.23546	0.812966	3.97982	6.8966e-05	0.00362527	ENSG00000141622	494470
GBP1	1218.81	-2.46097	0.618422	-3.97944	6.90773e-05	0.00362527	ENSG00000117228	2633
BDNF	346.853	-2.65522	0.667752	-3.97635	6.99806e-05	0.0036613	ENSG00000176697	627
PKD1P3	2190.23	2.06929	0.521081	3.97115	7.15271e-05	0.00373067	ENSG00000183458	NA
MT1X	343.863	3.33259	0.840617	3.96445	7.35647e-05	0.00382514	ENSG00000187193	4501
BHLHE40	15274.2	2.71108	0.684395	3.96128	7.4548e-05	0.00385012	ENSG00000134107	8553
GRIK4	83.3852	-5.43819	1.37289	-3.96114	7.4594e-05	0.00385012	ENSG00000149403	2900
MEG9	27.6927	-7.25109	1.83076	-3.96071	7.47286e-05	0.00385012	ENSG00000223403	378881
MEG9	27.6927	-7.25109	1.83076	-3.96071	7.47286e-05	0.00385012	ENSG00000223403	100507257
CHST14	2066.13	-2.02531	0.511466	-3.95981	7.50079e-05	0.00385276	ENSG00000169105	113189
PLEKHM1P1	1487.5	2.08646	0.527555	3.95496	7.65483e-05	0.00391997	ENSG00000214176	NA
ISG20	1019.39	3.76821	0.953524	3.95188	7.75399e-05	0.00395875	ENSG00000172183	3669
PCSK9	730.6	3.20899	0.812637	3.94887	7.85222e-05	0.00398515	ENSG00000169174	255738
CDH8	34.8148	-6.72284	1.70248	-3.94885	7.85287e-05	0.00398515	ENSG00000150394	1006
PTK7	6643.72	-1.94672	0.494156	-3.93949	8.16554e-05	0.00413142	ENSG00000112655	5754
INSIG1	22820.6	3.0902	0.785385	3.93463	8.33246e-05	0.00420329	ENSG00000186480	3638
TBX2	560.763	5.13758	1.30803	3.92772	8.57538e-05	0.00431296	ENSG00000121068	6909
ENSG00000227745	31.2532	8.45642	2.1541	3.92572	8.64692e-05	0.00433603	ENSG00000227745	NA
PALMD	160.441	-4.52342	1.15273	-3.92409	8.70573e-05	0.00433693	ENSG00000099260	54873
PSG5	116.133	-5.03078	1.28216	-3.92368	8.72073e-05	0.00433693	ENSG00000204941	5673
KIF2C	465.184	-3.85104	0.981521	-3.92354	8.72569e-05	0.00433693	ENSG00000142945	11004
MKNK2	14285	1.66538	0.424676	3.92152	8.79914e-05	0.00436061	ENSG00000099875	2872
COL8A1	4342.52	-2.27733	0.581116	-3.91889	8.89595e-05	0.00439569	ENSG00000144810	1295
HOXD10	424.059	-4.63873	1.18489	-3.91491	9.04398e-05	0.00445581	ENSG00000128710	3236
GLT8D2	534.803	-2.68611	0.687179	-3.9089	9.27181e-05	0.00455478	ENSG00000120820	83468
WFS1	2553.04	-2.29531	0.587796	-3.90494	9.42491e-05	0.00461657	ENSG00000109501	7466
COL14A1	290.052	-4.32029	1.10677	-3.90353	9.48011e-05	0.00463018	ENSG00000187955	7373
HOXA10	1120.71	-2.02055	0.518717	-3.89528	9.80834e-05	0.00476612	ENSG00000253293	3206
ICAM1	14489.9	2.93713	0.754054	3.89512	9.81483e-05	0.00476612	ENSG00000090339	3383
TMSB15A	33.2404	-6.65647	1.70931	-3.89424	9.85079e-05	0.00476987	ENSG00000158164	11013
DPYSL3	4780.18	-2.43214	0.626219	-3.88384	0.000102818	0.00496434	ENSG00000113657	1809
BVES	273.891	-3.708	0.955675	-3.87998	0.000104465	0.0050295	ENSG00000112276	11149
EGLN1	11670.6	2.06422	0.532276	3.8781	0.000105275	0.00505409	ENSG00000135766	54583
ENSG00000273599	242.325	4.17714	1.07895	3.87149	0.000108174	0.00516462	ENSG00000273599	NA
SYNGR3	508.849	4.13718	1.06864	3.87145	0.000108188	0.00516462	ENSG00000127561	9143
BSPRY	828.133	5.61833	1.45212	3.86906	0.000109255	0.00520084	ENSG00000119411	54836
SPIRE1	2159.36	1.55915	0.403123	3.86767	0.000109878	0.00521582	ENSG00000134278	56907
SLC38A1	30107.7	2.14461	0.554756	3.86587	0.000110695	0.00523989	ENSG00000111371	81539
CIB2	364.629	-2.15871	0.558669	-3.86402	0.000111536	0.00526492	ENSG00000136425	10518
Y_RNA	43.717	-3.75818	0.973059	-3.86224	0.000112354	0.00528875	ENSG00000207294	NA
LAMB3	51467.8	3.72449	0.965232	3.85864	0.000114018	0.00535219	ENSG00000196878	3914
CCNYL2	384.247	4.50651	1.16911	3.85464	0.000115898	0.00542538	ENSG00000182632	NA
TGFBI	41476.7	-3.83527	0.99515	-3.85396	0.000116221	0.00542548	ENSG00000120708	7045
HLA-G	970.727	5.02192	1.30448	3.84974	0.000118242	0.0055046	ENSG00000204632	3135
EXOC3L4	51.849	5.00969	1.30154	3.84904	0.000118582	0.00550525	ENSG00000205436	91828
SYPL2	156.053	4.06343	1.0565	3.84612	0.000120002	0.00555593	ENSG00000143028	284612
SH3D21	1199.89	3.20015	0.832231	3.84526	0.000120422	0.00556015	ENSG00000214193	79729
CHAF1B	339.356	-2.11012	0.549259	-3.84176	0.000122155	0.00562481	ENSG00000159259	8208
SLC26A2	4971.19	-2.18827	0.569882	-3.83987	0.000123101	0.00565296	ENSG00000155850	1836
DCLK1	510.572	5.8683	1.52935	3.83711	0.000124489	0.0057012	ENSG00000133083	9201
GLIPR1	2616.21	-2.93022	0.764192	-3.8344	0.000125873	0.00574899	ENSG00000139278	11010
IL4I1	5610.32	2.78668	0.727039	3.83291	0.000126635	0.00576822	ENSG00000104951	259307
FAM210A	4831.77	3.14741	0.824132	3.81906	0.00013396	0.00607013	ENSG00000177150	125228
EFS	26.2226	-7.17101	1.87771	-3.81902	0.000133982	0.00607013	ENSG00000100842	10278
ALOX15B	116.769	5.0269	1.31753	3.8154	0.000135962	0.0061286	ENSG00000179593	247
ZNF114	1049.86	4.28655	1.12351	3.81534	0.000135998	0.0061286	ENSG00000178150	163071
GPR161	896.389	-1.95483	0.513674	-3.80559	0.000141464	0.00635798	ENSG00000143147	23432
MET	26336.6	1.71536	0.450898	3.80431	0.000142198	0.00637403	ENSG00000105976	4233
ENSG00000263325	28.2117	8.30868	2.18699	3.79913	0.000145202	0.00649147	ENSG00000263325	NA
CNNM4	1126.07	1.4885	0.392572	3.79166	0.000149643	0.00667235	ENSG00000158158	26504
GAS2L3	1410.69	2.01988	0.533101	3.78893	0.000151295	0.00672529	ENSG00000139354	283431
DENND4C	4380.95	1.95384	0.515813	3.78789	0.00015193	0.00672529	ENSG00000137145	55667
CYBRD1	2390.06	-2.36734	0.625	-3.78774	0.000152024	0.00672529	ENSG00000071967	79901
CKMT1A	202.549	5.51834	1.45826	3.78421	0.0001542	0.0068037	ENSG00000223572	1159
CKMT1A	202.549	5.51834	1.45826	3.78421	0.0001542	0.0068037	ENSG00000223572	548596
CDCP1	20623.6	1.85678	0.49146	3.77809	0.000158038	0.00695489	ENSG00000163814	64866
PDLIM7	12475.2	-1.8361	0.486765	-3.77205	0.000161914	0.00710697	ENSG00000196923	9260
BST2	496.619	-4.69124	1.24406	-3.77092	0.00016265	0.00712076	ENSG00000130303	684
COL4A1	73567.4	-3.20524	0.850373	-3.76921	0.000163763	0.007151	ENSG00000187498	1282
C4orf19	703.592	4.36709	1.15943	3.76658	0.000165497	0.00719823	ENSG00000154274	55286
NEURL3	578.792	4.4642	1.18531	3.76628	0.000165697	0.00719823	ENSG00000163121	93082
H2BC5	1292.14	3.53942	0.941721	3.75846	0.000170964	0.00740802	ENSG00000158373	3017
PMF1	646.821	-1.45167	0.386598	-3.75499	0.000173347	0.00746393	ENSG00000160783	11243
CCDC144A	143.782	5.86056	1.56082	3.75479	0.000173488	0.00746393	ENSG00000170160	9720
HACD4	426.061	-2.36182	0.629104	-3.75427	0.00017385	0.00746393	ENSG00000188921	401494
VANGL2	1086.2	-2.01618	0.537073	-3.75402	0.000174021	0.00746393	ENSG00000162738	57216
TMPRSS4	199.149	5.6848	1.51565	3.75073	0.000176321	0.00754342	ENSG00000137648	56649
STRC	25.2422	8.14854	2.17656	3.74376	0.000181284	0.00773615	ENSG00000242866	161497
MYOM3	954.718	9.113	2.43773	3.73832	0.000185252	0.00788559	ENSG00000142661	127294
KCTD15	411.099	-2.70623	0.724221	-3.73675	0.000186417	0.00791523	ENSG00000153885	79047
PKD1P6	1385.76	2.16917	0.581529	3.73012	0.00019139	0.00809397	ENSG00000250251	NA
MXRA5	1320.79	-4.72778	1.26755	-3.72986	0.000191585	0.00809397	ENSG00000101825	25878
PRSS22	865.216	4.75446	1.27752	3.72164	0.000197931	0.00834124	ENSG00000005001	64063
PRRX2	331.243	-4.25611	1.14384	-3.72091	0.00019851	0.00834481	ENSG00000167157	51450
MIRLET7BHG	330.22	-1.93843	0.521183	-3.71929	0.000199787	0.00837767	ENSG00000197182	400931
MIRLET7BHG	330.22	-1.93843	0.521183	-3.71929	0.000199787	0.00837767	ENSG00000197182	124905135
AJAP1	680.259	4.70334	1.2649	3.71834	0.00020054	0.00838842	ENSG00000196581	55966
CAPN12	316.139	2.94627	0.79313	3.71473	0.000203418	0.00848779	ENSG00000182472	147968
ADAP2	206.765	2.22294	0.598687	3.71303	0.000204794	0.00852415	ENSG00000184060	55803
TENM3	1253.92	-2.57992	0.696725	-3.70292	0.000213132	0.00884943	ENSG00000218336	55714
FLNC	8175.79	-1.71429	0.463155	-3.70132	0.00021448	0.00888359	ENSG00000128591	2318
MAL2	8405.46	2.80127	0.757224	3.69939	0.000216116	0.00892943	ENSG00000147676	114569
SMAD3	6635.61	1.9633	0.531365	3.69483	0.000220037	0.00906294	ENSG00000166949	4088
KCNJ11	83.1392	5.83743	1.58008	3.69439	0.000220419	0.00906294	ENSG00000187486	3767
SEMA5A	1238.87	-2.71367	0.734955	-3.69229	0.000222245	0.00911581	ENSG00000112902	9037
ITPR3	29060.8	2.07105	0.56203	3.68494	0.000228757	0.00936019	ENSG00000096433	3710
SORL1	920.054	3.41276	0.926341	3.68413	0.000229485	0.00936731	ENSG00000137642	6653
KDM7A	1198.96	2.45071	0.665495	3.68253	0.000230927	0.00940345	ENSG00000006459	80853
ENSG00000230953	20.2172	7.82929	2.13119	3.67366	0.000239099	0.00971281	ENSG00000230953	NA
NCAPG	383.801	-3.2414	0.882706	-3.67212	0.000240546	0.00974818	ENSG00000109805	64151
E2F1	391.407	-2.507	0.683191	-3.66954	0.000242984	0.00982343	ENSG00000101412	1869
FAM110C	4251.7	3.86261	1.05305	3.66804	0.00024442	0.00985788	ENSG00000184731	642273
IRS2	18187.4	3.83289	1.04577	3.66515	0.000247196	0.00994609	ENSG00000185950	8660
NIPSNAP3A	1060.3	-2.10226	0.573819	-3.66362	0.000248674	0.00998179	ENSG00000136783	25934
GPR146	126.138	3.84708	1.05025	3.66301	0.000249274	0.00998217	ENSG00000164849	115330
COL6A1	7408.38	-1.54012	0.420806	-3.65992	0.00025229	0.0100738	ENSG00000142156	1291
ADGRB2	810.523	-2.09281	0.571891	-3.65945	0.000252755	0.0100738	ENSG00000121753	576
CCDC144BP	101.025	3.14135	0.859401	3.65528	0.000256905	0.0102149	ENSG00000154874	NA
SLCO4A1-AS1	89.0675	3.77926	1.03409	3.65468	0.000257503	0.0102149	ENSG00000232803	100127888
LINC01564	58.8813	6.09316	1.66801	3.65296	0.000259239	0.010245	ENSG00000235899	NA
GRIN2D	303.212	2.37442	0.65004	3.65272	0.000259475	0.010245	ENSG00000105464	2906
TRO	1325.27	-2.56382	0.702322	-3.65049	0.000261739	0.0103103	ENSG00000067445	7216
CLN8-AS1	553.927	-1.86155	0.51025	-3.6483	0.000263982	0.0103745	ENSG00000253982	NA
APOL6	1892.04	1.3209	0.362194	3.64693	0.000265394	0.0104058	ENSG00000221963	80830
ENSG00000283538	203.358	2.77595	0.761871	3.64359	0.000268857	0.0104624	ENSG00000283538	NA
DLGAP1	452.611	3.39104	0.930727	3.64343	0.000269027	0.0104624	ENSG00000170579	9229
KIF15	163.108	-3.04624	0.836106	-3.64336	0.000269102	0.0104624	ENSG00000163808	56992
ZNF362	986.057	-1.908	0.523759	-3.6429	0.000269586	0.0104624	ENSG00000160094	149076
PRICKLE2	1166.19	-1.95267	0.536129	-3.64217	0.000270347	0.0104624	ENSG00000163637	166336
SLC16A13	853.851	2.05102	0.563162	3.64198	0.000270552	0.0104624	ENSG00000174327	201232
PFKFB4	6230.71	3.19757	0.879133	3.63718	0.000275637	0.0105787	ENSG00000114268	5210
PLEKHA6	2665.93	2.01474	0.553986	3.6368	0.000276045	0.0105787	ENSG00000143850	22874
CENPW	277.481	-2.26851	0.623816	-3.63651	0.000276358	0.0105787	ENSG00000203760	387103
TPPP	143.557	2.82227	0.776188	3.63607	0.000276833	0.0105787	ENSG00000171368	11076
HYDIN2	465.705	2.35502	0.647766	3.63561	0.000277327	0.0105787	ENSG00000276975	NA
VPS26C	5055.37	1.43254	0.39406	3.63534	0.000277613	0.0105787	ENSG00000157538	10311
SLPI	3143.75	2.44186	0.67184	3.63458	0.000278429	0.0105787	ENSG00000124107	6590
NEXN	1302.32	-2.34874	0.646244	-3.63446	0.000278567	0.0105787	ENSG00000162614	91624
ABCA12	815.73	2.96923	0.817856	3.63051	0.000282862	0.0106897	ENSG00000144452	26154
MAGED2	10715.9	-1.38818	0.382402	-3.63017	0.00028323	0.0106897	ENSG00000102316	10916
PLPP4	1071.42	-2.25062	0.620086	-3.62953	0.000283934	0.0106897	ENSG00000203805	196051
CRNDE	426.466	-2.55213	0.703172	-3.62945	0.000284022	0.0106897	ENSG00000245694	101927480
KDM3A	10234.3	3.01546	0.831281	3.62749	0.000286192	0.0107475	ENSG00000115548	55818
TJP2	278.86	2.80074	0.772988	3.62326	0.00029091	0.0109004	ENSG00000119139	9414
BAZ2A	8532.07	1.19602	0.330711	3.61651	0.000298607	0.0111641	ENSG00000076108	11176
NBPF3	482.24	1.7637	0.487852	3.61524	0.000300075	0.0111942	ENSG00000142794	84224
ZNF165	374.748	3.43317	0.951306	3.6089	0.000307502	0.011446	ENSG00000197279	7718
KCNK1	955.843	1.95177	0.541161	3.60663	0.0003102	0.0115103	ENSG00000135750	3775
CCNB2	469.222	-3.07843	0.853624	-3.6063	0.000310593	0.0115103	ENSG00000157456	9133
FHIP1A	520.566	2.75308	0.763995	3.60353	0.000313922	0.0115889	ENSG00000164142	729830
HMGN2	5353.48	-2.1435	0.594856	-3.6034	0.000314084	0.0115889	ENSG00000198830	3151
PIR	612.047	-3.03646	0.843283	-3.60077	0.000317281	0.0116813	ENSG00000087842	8544
PRODH	581.298	4.23269	1.17819	3.59254	0.000327469	0.0120302	ENSG00000100033	5625
CYP1B1	3919.37	-2.70336	0.753585	-3.58733	0.000334086	0.0122467	ENSG00000138061	1545
ADRB1	203.171	5.88323	1.64054	3.58616	0.00033558	0.0122598	ENSG00000043591	153
DOCK10	261.648	-2.59046	0.722399	-3.58592	0.000335896	0.0122598	ENSG00000135905	55619
LVRN	46.4944	5.45692	1.52248	3.58423	0.000338069	0.0123126	ENSG00000172901	206338
ADAM18	46.6617	6.08442	1.7003	3.57844	0.000345648	0.0125448	ENSG00000168619	8749
MISP	1546.75	4.22287	1.18016	3.57823	0.000345931	0.0125448	ENSG00000099812	126353
MPZL2	636.26	4.32974	1.21053	3.57673	0.00034792	0.0125899	ENSG00000149573	10205
PRR15-DT	19.9683	7.81051	2.18438	3.57562	0.000349404	0.0126166	ENSG00000223813	NA
GLRX	6090.99	1.68829	0.472432	3.57361	0.000352097	0.0126867	ENSG00000173221	2745
ENSG00000260257	170.386	-2.39768	0.671167	-3.57241	0.000353709	0.0127177	ENSG00000260257	119746555
JPH1	318.631	1.73204	0.485138	3.5702	0.000356712	0.0127985	ENSG00000104369	56704
NR4A3	116.789	3.83663	1.07508	3.56867	0.000358794	0.0128459	ENSG00000119508	8013
ENSG00000284669	27.3145	6.33574	1.77637	3.56667	0.000361543	0.0128996	ENSG00000284669	NA
ZFP36	2384.48	2.66771	0.747997	3.56647	0.000361822	0.0128996	ENSG00000128016	7538
CYB561D2	560.843	-1.44795	0.406106	-3.56545	0.000363233	0.0129227	ENSG00000114395	11068
TMEM237	614.517	-2.15746	0.605821	-3.56121	0.000369153	0.0131057	ENSG00000155755	65062
FAR2	411.87	2.09094	0.587641	3.55819	0.000373418	0.0132293	ENSG00000064763	55711
ACP5	543.232	5.0298	1.41424	3.55655	0.000375761	0.0132845	ENSG00000102575	54
H2BC8	178.692	3.96863	1.11699	3.55297	0.000380906	0.0134383	ENSG00000273802	8339
B3GALT5-AS1	71.882	-4.62871	1.30441	-3.54851	0.000387416	0.0136395	ENSG00000184809	NA
OLFML3	211.485	-2.77504	0.782219	-3.54765	0.000388688	0.0136558	ENSG00000116774	56944
ENSG00000259005	21.5144	7.9181	2.23227	3.5471	0.000389498	0.0136559	ENSG00000259005	NA
PTPRH	262.653	3.34365	0.943771	3.54286	0.000395817	0.0138487	ENSG00000080031	5794
PGR	34.842	-5.14235	1.45188	-3.54186	0.000397321	0.0138726	ENSG00000082175	5241
PURG	35.4773	-4.75779	1.34507	-3.53722	0.00040436	0.01408	ENSG00000172733	29942
SLC44A4	654.981	4.74919	1.34277	3.53685	0.000404929	0.01408	ENSG00000204385	80736
MAP1A	1163.94	-2.18648	0.618325	-3.53613	0.000406033	0.0140894	ENSG00000166963	4130
NEFH	685.651	4.84513	1.37055	3.53517	0.000407518	0.014112	ENSG00000100285	4744
KLHL2P1	35.5936	6.1167	1.73287	3.5298	0.000415873	0.0143719	ENSG00000250412	NA
ZNF346	611.526	-1.56952	0.445092	-3.52628	0.000421443	0.0145346	ENSG00000113761	23567
MECOM	1536.73	-1.89757	0.538224	-3.52561	0.00042251	0.0145417	ENSG00000085276	2122
NUDT4B	1207.2	1.4218	0.403586	3.52293	0.000426805	0.0146392	ENSG00000177144	440672
SNED1	423.348	-2.59591	0.736895	-3.52276	0.000427073	0.0146392	ENSG00000162804	25992
ENSG00000259250	163.374	-2.05502	0.583487	-3.52196	0.000428373	0.0146463	ENSG00000259250	NA
TMEM150C	166.417	-2.11012	0.5992	-3.52156	0.000429015	0.0146463	ENSG00000249242	441027
AQP3	725.652	3.17537	0.90295	3.51667	0.000437	0.0148888	ENSG00000165272	360
PHYHIPL	97.9983	4.95812	1.41053	3.51508	0.000439623	0.0149481	ENSG00000165443	84457
DHRS7	4167.71	1.48493	0.422709	3.51288	0.000443272	0.0150192	ENSG00000100612	51635
MUC20	264.252	4.7348	1.34793	3.51266	0.000443651	0.0150192	ENSG00000176945	200958
NCAPG2	825.213	-2.20997	0.629291	-3.51184	0.000445015	0.0150192	ENSG00000146918	54892
LAMP3	98.6062	3.00023	0.854355	3.51169	0.00044527	0.0150192	ENSG00000078081	27074
PCDHGB6	150.995	2.67387	0.761705	3.51038	0.00044747	0.0150553	ENSG00000253305	56100
AGAP1	4494	1.89211	0.539064	3.50999	0.000448123	0.0150553	ENSG00000157985	116987
PCF11	2325.75	1.72694	0.492456	3.50679	0.00045355	0.0152074	ENSG00000165494	51585
ACTBL2	236.707	-2.46481	0.703054	-3.50586	0.000455135	0.0152303	ENSG00000169067	345651
ENSG00000272079	79.7064	4.5931	1.3111	3.50324	0.000459631	0.0153504	ENSG00000272079	NA
TMSB4XP8	3216.51	-1.61142	0.460227	-3.50136	0.000462897	0.015429	ENSG00000187653	NA
LMNB1	1107.58	-2.7812	0.794812	-3.49919	0.000466676	0.0155243	ENSG00000113368	4001
SYTL2	6058.52	1.88237	0.538035	3.49861	0.00046769	0.0155275	ENSG00000137501	54843
ENSG00000260710	18.4617	7.69766	2.20099	3.49736	0.000469882	0.0155697	ENSG00000260710	NA
ADAMTS7P1	19.8951	-6.77047	1.94374	-3.48321	0.000495437	0.0163843	ENSG00000274376	NA
OLFML2A	873.348	-4.49943	1.29387	-3.47749	0.000506125	0.0167051	ENSG00000185585	169611
SIRPB1	1241.83	3.10448	0.89402	3.47249	0.000515651	0.0169863	ENSG00000101307	10326
WFDC5	21.3308	6.93263	1.99711	3.47133	0.000517888	0.0170268	ENSG00000175121	149708
RUNX1	4904.18	2.678	0.772049	3.46869	0.000523001	0.0171615	ENSG00000159216	861
RUNX1	4904.18	2.678	0.772049	3.46869	0.000523001	0.0171615	ENSG00000159216	100506403
CNTN3	144.164	4.50779	1.30006	3.46737	0.000525573	0.0172125	ENSG00000113805	5067
ENSG00000231536	150.386	4.77796	1.37845	3.46617	0.000527923	0.0172561	ENSG00000231536	NA
NBEAL1	931.121	1.8961	0.547474	3.46336	0.000533477	0.0174039	ENSG00000144426	65065
MCTP1	863.031	-1.81134	0.523504	-3.46003	0.000540109	0.0175863	ENSG00000175471	79772
SORD2P	293.956	2.73684	0.792073	3.45529	0.000549696	0.0178582	ENSG00000259479	NA
HCG4B	18.0225	7.66285	2.21805	3.45477	0.000550755	0.0178582	ENSG00000227262	NA
ARID3B	711.959	2.05064	0.59364	3.45435	0.000551629	0.0178582	ENSG00000179361	10620
IRX2	544.515	-4.06876	1.17901	-3.45099	0.00055854	0.0179915	ENSG00000170561	153572
ZDHHC11	192.305	4.97849	1.4427	3.4508	0.000558924	0.0179915	ENSG00000188818	79844
ADAM8	1068.74	2.95286	0.855705	3.45079	0.00055894	0.0179915	ENSG00000151651	101
FAM90A25P	23.0598	7.04465	2.04257	3.44891	0.000562856	0.0180831	ENSG00000251402	NA
AOPEP	1572.27	-1.9216	0.557358	-3.4477	0.000565382	0.0181298	ENSG00000148120	84909
ENSG00000250111	19.7856	6.8232	1.98033	3.44549	0.000570035	0.0182344	ENSG00000250111	101929141
PLIN4	98.6216	4.45561	1.29336	3.44499	0.000571081	0.0182344	ENSG00000167676	729359
LINC01936	37.5501	-4.86003	1.41111	-3.44413	0.000572901	0.0182344	ENSG00000235997	NA
RALGAPA1	1292.89	1.29213	0.375172	3.4441	0.00057296	0.0182344	ENSG00000174373	253959
N4BP3	850.875	2.28996	0.665041	3.44334	0.000574568	0.0182512	ENSG00000145911	23138
CEP55	713.226	-3.48782	1.01318	-3.44246	0.000576443	0.0182764	ENSG00000138180	55165
LINC02967	23.3664	7.06382	2.0527	3.44124	0.000579056	0.0183003	ENSG00000274173	NA
CHKA	1989.74	2.45825	0.714378	3.4411	0.000579363	0.0183003	ENSG00000110721	1119
NDFIP2	4795.05	1.38619	0.402893	3.44058	0.000580462	0.0183008	ENSG00000102471	54602
TCF20	3526.18	1.58757	0.461662	3.43881	0.000584282	0.0183869	ENSG00000100207	6942
GPR157	776.875	2.27707	0.662582	3.43666	0.000588935	0.0184989	ENSG00000180758	80045
LINC03104	1600.77	-1.24446	0.362316	-3.43473	0.000593148	0.0185967	ENSG00000274333	389831
LINC03104	1600.77	-1.24446	0.362316	-3.43473	0.000593148	0.0185967	ENSG00000274333	102724219
LINC03104	1600.77	-1.24446	0.362316	-3.43473	0.000593148	0.0185967	ENSG00000274333	102724701
ENSG00000229422	25.3487	7.18157	2.09479	3.4283	0.000607368	0.0190072	ENSG00000229422	NA
NAMPT	26327.7	2.62185	0.765411	3.42542	0.000613859	0.0191501	ENSG00000105835	10135
CBLC	279.344	4.18119	1.22069	3.42527	0.0006142	0.0191501	ENSG00000142273	23624
TENM3-AS1	108.112	-4.45504	1.30122	-3.42375	0.000617644	0.019222	ENSG00000177822	NA
AREG	1420.88	2.59189	0.757502	3.42162	0.000622485	0.0193255	ENSG00000109321	374
SPC24	275.034	-4.40116	1.28647	-3.4211	0.000623677	0.0193255	ENSG00000161888	147841
BMP1	9458.93	-1.50179	0.439052	-3.42053	0.000624991	0.0193255	ENSG00000168487	649
NAALADL1	220.003	-3.97654	1.16263	-3.42029	0.000625542	0.0193255	ENSG00000168060	10004
RNMT	5915.35	1.95561	0.572237	3.41749	0.000632018	0.0194899	ENSG00000101654	8731
LUCAT1	759.013	3.08648	0.90354	3.41598	0.000635524	0.0195623	ENSG00000248323	NA
ZNF525	477.915	2.40911	0.705431	3.41509	0.000637604	0.0195791	ENSG00000203326	170958
SLC2A3	7765.24	2.60361	0.762457	3.41476	0.000638385	0.0195791	ENSG00000059804	6515
KIF27	235.899	2.33953	0.685494	3.41291	0.000642727	0.0196765	ENSG00000165115	55582
PWAR5	105.873	4.35015	1.27487	3.41224	0.000644324	0.0196897	ENSG00000279192	NA
TICAM1	5750.05	2.57359	0.754949	3.40896	0.000652111	0.0197912	ENSG00000127666	148022
BEND3P1	26.9564	-6.35682	1.86478	-3.40889	0.00065228	0.0197912	ENSG00000231345	NA
RALGAPA2	3225.44	1.98244	0.581585	3.40869	0.000652756	0.0197912	ENSG00000188559	57186
SPC25	103.89	-4.45093	1.30585	-3.40845	0.000653324	0.0197912	ENSG00000152253	57405
DIAPH3	1432.52	-2.49872	0.733215	-3.4079	0.000654656	0.0197912	ENSG00000139734	81624
JAG2	1538.73	2.33287	0.684549	3.40789	0.00065467	0.0197912	ENSG00000184916	3714
ELOVL7	1677.31	3.21152	0.942677	3.40681	0.000657268	0.01982	ENSG00000164181	79993
TACC3	1615.15	-2.26201	0.664025	-3.40652	0.000657968	0.01982	ENSG00000013810	10460
IRX5	867.176	-3.78341	1.11138	-3.40426	0.000663437	0.0199491	ENSG00000176842	10265
DNAJB4	1056.5	-1.5718	0.462075	-3.40162	0.000669889	0.0201074	ENSG00000162616	11080
IL34	57.7436	-4.55169	1.33844	-3.40075	0.000672022	0.0201356	ENSG00000157368	146433
OAS2	176.921	-2.69193	0.791975	-3.39902	0.00067629	0.0202277	ENSG00000111335	4939
WNT9A	717.152	3.5436	1.04304	3.39738	0.000680334	0.0202869	ENSG00000143816	7483
SAMD9L	353.891	-2.41869	0.711985	-3.3971	0.000681037	0.0202869	ENSG00000177409	219285
SLC7A9	17.7855	7.64435	2.25048	3.39677	0.000681871	0.0202869	ENSG00000021488	11136
USP31	2753.53	1.99124	0.587405	3.38989	0.000699215	0.0207663	ENSG00000103404	57478
GCNT4	272.496	2.5324	0.747507	3.38779	0.000704578	0.0208889	ENSG00000176928	51301
MMRN2	52.7331	4.57914	1.35306	3.38429	0.000713635	0.0211203	ENSG00000173269	79812
CRACDL	567.622	-2.9263	0.864968	-3.38313	0.000716659	0.0211728	ENSG00000196872	343990
NDST1	15551.6	-1.46506	0.433759	-3.37759	0.000731241	0.0215659	ENSG00000070614	3340
LINC00900	29.5033	-4.91688	1.45696	-3.37476	0.000738799	0.0217508	ENSG00000246100	NA
GNG2	102.682	-3.96892	1.1776	-3.37034	0.00075076	0.0220645	ENSG00000186469	54331
COBL	732.702	4.38236	1.30134	3.36757	0.000758324	0.0222481	ENSG00000106078	23242
ISM2	317.24	4.46961	1.32758	3.36674	0.00076062	0.0222768	ENSG00000100593	145501
EDIL3	2800.91	-4.37972	1.30117	-3.36599	0.000762701	0.0222991	ENSG00000164176	10085
SLC25A36	5572.15	1.83165	0.544268	3.36535	0.000764455	0.0223118	ENSG00000114120	55186
BNIP3L	20111.5	2.31791	0.688859	3.36485	0.000765849	0.0223139	ENSG00000104765	665
RARG	804.559	-1.73963	0.517315	-3.36281	0.000771545	0.0224412	ENSG00000172819	5916
ANO4	306.101	4.8031	1.42862	3.36205	0.000773666	0.0224642	ENSG00000151572	121601
EXO1	133.282	-3.90125	1.16079	-3.36087	0.000776976	0.0225217	ENSG00000174371	9156
CSRNP1	3669.44	2.55361	0.760079	3.35966	0.000780383	0.0225446	ENSG00000144655	64651
MAFF	5312.06	2.28392	0.679887	3.35927	0.000781483	0.0225446	ENSG00000185022	23764
COL6A3	7783.05	-3.5226	1.04865	-3.35917	0.000781769	0.0225446	ENSG00000163359	1293
P3H3	4465.51	-2.32449	0.69325	-3.35303	0.000799321	0.0230115	ENSG00000110811	10536
RGPD8	2016.03	2.05582	0.61331	3.35202	0.000802249	0.0230565	ENSG00000169629	727851
APLP1	661.074	-2.60345	0.77725	-3.34956	0.000809397	0.0232224	ENSG00000105290	333
LIMS2	386.305	-3.22315	0.962786	-3.34773	0.000814761	0.023328	ENSG00000072163	55679
CAVIN2	176.616	-4.22532	1.26228	-3.34736	0.000815839	0.023328	ENSG00000168497	8436
PSTPIP2	1346.22	1.23009	0.367574	3.34652	0.000818333	0.0233598	ENSG00000152229	9050
RNF19B	2642.8	2.12	0.634086	3.3434	0.000827599	0.0235845	ENSG00000116514	127544
SREBF2	19335.3	1.70065	0.508758	3.34275	0.000829532	0.0235998	ENSG00000198911	6721
CYTL1	242.889	-4.62247	1.38316	-3.34197	0.000831846	0.023615	ENSG00000170891	54360
TPST1	1371.05	-2.03109	0.607814	-3.34164	0.000832861	0.023615	ENSG00000169902	8460
NRGN	130.512	-4.41497	1.32224	-3.33902	0.000840749	0.0237987	ENSG00000154146	4900
MMP19	429.161	-3.88898	1.16587	-3.3357	0.000850859	0.0240446	ENSG00000123342	4327
FGFBP1	125.227	4.50337	1.35046	3.33469	0.000853957	0.0240678	ENSG00000137440	9982
RASGEF1B	1301.77	2.88077	0.863928	3.3345	0.000854528	0.0240678	ENSG00000138670	153020
KAT14	665.553	-1.35059	0.405181	-3.33331	0.000858208	0.0241312	ENSG00000149474	57325
MMP2	14717.2	-3.32809	0.998926	-3.33167	0.000863258	0.0242329	ENSG00000087245	4313
NTRK2	174.206	3.50818	1.05327	3.33075	0.000866135	0.0242733	ENSG00000148053	4915
MIR4768	46.2532	-5.82289	1.7491	-3.32907	0.000871355	0.0243792	ENSG00000265465	100616249
SEMA4A	580.119	-2.56027	0.769438	-3.32746	0.000876414	0.0244802	ENSG00000196189	64218
RPLP0P2	117.1	4.62971	1.39162	3.32686	0.00087832	0.0244929	ENSG00000243742	NA
EGFR	14907.2	2.52023	0.758012	3.32479	0.000884838	0.0246341	ENSG00000146648	1956
ADAM19	1384	-3.14616	0.947161	-3.32168	0.000894777	0.0248698	ENSG00000135074	8728
TMED5	5737.18	1.41191	0.425135	3.3211	0.000896644	0.0248808	ENSG00000117500	50999
PARM1	50.9855	5.87898	1.7707	3.32015	0.000899677	0.0248898	ENSG00000169116	25849
TCAF2	1174.53	3.30273	0.9948	3.31999	0.000900196	0.0248898	ENSG00000170379	285966
ANLN	1654.35	-2.89616	0.872436	-3.31962	0.000901389	0.0248898	ENSG00000011426	54443
NYAP1	92.6393	3.36342	1.01377	3.31774	0.000907488	0.0250174	ENSG00000166924	222950
FOSL1	4488.22	1.49724	0.451562	3.3157	0.00091415	0.02516	ENSG00000175592	8061
ANO6	8121.08	1.62045	0.488991	3.31387	0.000920149	0.0252839	ENSG00000177119	196527
IFITM10	1575.09	7.63527	2.3046	3.31306	0.000922824	0.0253162	ENSG00000244242	402778
INA	1528.8	3.21355	0.970581	3.31095	0.000929784	0.0254658	ENSG00000148798	9118
RASGRP1	261.875	2.73505	0.826752	3.30819	0.00093901	0.0256769	ENSG00000172575	10125
PKD1P2	2819.51	1.73096	0.523687	3.30532	0.000948669	0.0258991	ENSG00000227827	NA
NCAPH	257.604	-3.6116	1.09378	-3.30195	0.000960137	0.0261412	ENSG00000121152	23397
CADM1	2230.25	-1.88738	0.571641	-3.30169	0.000961044	0.0261412	ENSG00000182985	23705
ZBTB20	277.992	2.31703	0.701841	3.30136	0.000962178	0.0261412	ENSG00000181722	26137
DOK3	767.21	3.19719	0.968878	3.29989	0.000967213	0.0262323	ENSG00000146094	79930
FKBP11	492.976	-1.43304	0.434323	-3.29948	0.000968635	0.0262323	ENSG00000134285	51303
SOCS3	3451.04	2.00081	0.606602	3.2984	0.000972384	0.0262917	ENSG00000184557	9021
TPX2	1780.94	-2.74852	0.833585	-3.29723	0.000976439	0.0263592	ENSG00000088325	22974
ENSG00000274213	133.741	4.46305	1.35634	3.29051	0.00100006	0.0269538	ENSG00000274213	NA
CERCAM	4892.57	-1.47659	0.449549	-3.28462	0.00102122	0.0274471	ENSG00000167123	51148
STMN1	5421.1	-1.85261	0.564045	-3.28451	0.00102161	0.0274471	ENSG00000117632	3925
DHDH	279.48	4.60096	1.4015	3.28288	0.00102754	0.0275625	ENSG00000104808	27294
OSR2	113.404	5.27022	1.60597	3.28163	0.00103207	0.0275663	ENSG00000164920	116039
C12orf57	232.136	-2.02397	0.616765	-3.28159	0.00103224	0.0275663	ENSG00000111678	113246
UHRF1	1118.86	-2.52237	0.768683	-3.28142	0.00103287	0.0275663	ENSG00000276043	29128
NEB	449.434	3.05579	0.931553	3.28032	0.0010369	0.0275663	ENSG00000183091	4703
FANCG	531.663	-1.73555	0.529104	-3.28017	0.00103745	0.0275663	ENSG00000221829	2189
SQLE	10293.4	2.04987	0.625026	3.27965	0.00103935	0.0275663	ENSG00000104549	6713
ICAM5	246.313	5.27416	1.60822	3.27951	0.00103989	0.0275663	ENSG00000105376	7087
H2BC18	119.385	3.33521	1.01706	3.27928	0.00104073	0.0275663	ENSG00000203814	440689
FOXL1	431.088	-4.06544	1.24026	-3.27789	0.00104584	0.0276584	ENSG00000176678	2300
ROBO4	213.059	3.73596	1.14059	3.27547	0.00105488	0.0278537	ENSG00000154133	54538
EPS8L1	874.986	2.8403	0.867402	3.27449	0.00105852	0.0278844	ENSG00000131037	54869
NKAIN4	598.865	-5.27079	1.60976	-3.27427	0.00105934	0.0278844	ENSG00000101198	128414
ZNF292	3927.36	2.12398	0.649037	3.27251	0.00106597	0.0279549	ENSG00000188994	23036
IHO1	59.916	-4.05136	1.23815	-3.27211	0.00106748	0.0279549	ENSG00000173421	339834
PER1	3638.75	1.84187	0.56292	3.27199	0.00106792	0.0279549	ENSG00000179094	5187
CD69	311.947	4.12008	1.25946	3.27129	0.00107057	0.0279549	ENSG00000110848	969
TBC1D14	1356.46	1.25534	0.383782	3.27096	0.00107182	0.0279549	ENSG00000132405	57533
NUP58	5713.08	1.94295	0.594005	3.27093	0.00107194	0.0279549	ENSG00000139496	9818
RPSAP15	465.047	2.19894	0.672438	3.2701	0.00107508	0.0279935	ENSG00000237506	NA
HOXA2	152.337	-4.01746	1.22901	-3.26887	0.00107979	0.0280357	ENSG00000105996	3199
SNX9	8470.12	1.67601	0.51273	3.26881	0.00108002	0.0280357	ENSG00000130340	51429
HOXC8	325.108	-2.27116	0.695177	-3.26702	0.00108685	0.0281698	ENSG00000037965	3224
ASXL2	2950.5	1.37055	0.419701	3.26553	0.00109258	0.028275	ENSG00000143970	55252
NAP1L3	275.785	-4.45893	1.36615	-3.26385	0.00109909	0.0283999	ENSG00000186310	4675
PLCH2	100.431	5.03014	1.54162	3.26289	0.00110282	0.0284527	ENSG00000149527	9651
MYL6	24087.2	-1.23083	0.377309	-3.26211	0.00110585	0.0284689	ENSG00000092841	4637
COL4A2	100803	-2.32535	0.712889	-3.26187	0.00110682	0.0284689	ENSG00000134871	1284
PKD1P1	641.558	2.57696	0.79043	3.2602	0.00111335	0.0285936	ENSG00000244257	NA
MAPK13	5068.04	1.73324	0.531795	3.25922	0.00111721	0.028607	ENSG00000156711	5603
NKILA	107.79	-3.13806	0.962875	-3.25905	0.00111787	0.028607	ENSG00000278709	105416157
GPX7	586.193	-2.50642	0.769188	-3.25853	0.0011199	0.028607	ENSG00000116157	2882
PPTC7	2595.17	1.62423	0.498483	3.25834	0.00112065	0.028607	ENSG00000196850	160760
EXTL2	884.602	-1.7411	0.534636	-3.25662	0.00112749	0.0287383	ENSG00000162694	2135
BTAF1	2546.43	1.44241	0.443001	3.25599	0.00112996	0.0287545	ENSG00000095564	9044
MXD1	1317.99	2.22261	0.682766	3.2553	0.00113272	0.0287545	ENSG00000059728	4084
DOK1	1058.51	-1.37947	0.42382	-3.25486	0.00113447	0.0287545	ENSG00000115325	1796
NDRG4	1793.62	2.76194	0.848656	3.25449	0.00113596	0.0287545	ENSG00000103034	65009
RGS17	1013.37	2.34798	0.721495	3.25432	0.00113663	0.0287545	ENSG00000091844	26575
HERC3	1072.59	1.60066	0.492023	3.25322	0.00114106	0.0288233	ENSG00000138641	8916
CAND2	115.042	-3.90871	1.20213	-3.25149	0.001148	0.0289553	ENSG00000144712	23066
FAM111B	186.918	-4.51396	1.38876	-3.25036	0.00115257	0.0290048	ENSG00000189057	374393
PPP2R2B	128.478	-3.94909	1.21504	-3.25016	0.0011534	0.0290048	ENSG00000156475	5521
MR1	932.769	-1.56506	0.481656	-3.24934	0.00115675	0.0290071	ENSG00000153029	3140
FCHO1	391.057	2.05132	0.631537	3.24813	0.00116165	0.0290071	ENSG00000130475	23149
CAVIN3	1321.81	-1.68336	0.518279	-3.24798	0.00116228	0.0290071	ENSG00000170955	112464
SLC4A8	189.719	-1.82005	0.560383	-3.24788	0.0011627	0.0290071	ENSG00000050438	9498
IRF6	5033.08	3.47109	1.06874	3.24784	0.00116283	0.0290071	ENSG00000117595	3664
SDCBP2	521.02	3.42973	1.05608	3.24761	0.00116379	0.0290071	ENSG00000125775	27111
HS3ST3B1	607.414	-3.22348	0.993042	-3.24606	0.00117013	0.0291223	ENSG00000125430	9953
CYP2D8P	87.2107	4.61784	1.42327	3.24454	0.00117642	0.029207	ENSG00000226450	NA
RAB42	4710.99	3.58072	1.10366	3.2444	0.00117699	0.029207	ENSG00000188060	115273
HIVEP2	4658.85	1.88186	0.580206	3.24343	0.00118101	0.0292637	ENSG00000010818	3097
SHISA9	5370.38	1.79236	0.552869	3.24192	0.00118726	0.0293755	ENSG00000237515	729993
VLDLR	4237.31	1.57568	0.486617	3.23803	0.00120357	0.0297356	ENSG00000147852	7436
UCKL1-AS1	124.055	4.87019	1.50792	3.22973	0.00123908	0.0305683	ENSG00000280213	100113386
RNF208	857.393	1.58521	0.490911	3.22912	0.00124172	0.0305886	ENSG00000212864	727800
SYT7	272.087	5.08944	1.57692	3.22745	0.00124899	0.0307229	ENSG00000011347	9066
GPNMB	7637.95	-2.34328	0.726758	-3.2243	0.00126282	0.0310181	ENSG00000136235	10457
NAV2	3969.44	1.49689	0.464452	3.22292	0.0012689	0.031122	ENSG00000166833	89797
KLF3	4003.07	1.72502	0.535376	3.22207	0.0012727	0.0311485	ENSG00000109787	51274
ENSG00000277067	1577.05	-1.17431	0.36449	-3.22179	0.0012739	0.0311485	ENSG00000277067	389831
ENSG00000277067	1577.05	-1.17431	0.36449	-3.22179	0.0012739	0.0311485	ENSG00000277067	102724701
ENSG00000277067	1577.05	-1.17431	0.36449	-3.22179	0.0012739	0.0311485	ENSG00000277067	102724843
ITSN2	3334.71	1.64598	0.510946	3.22143	0.00127551	0.0311485	ENSG00000198399	50618
TUBA1B	3928.67	-2.2499	0.699164	-3.21798	0.00129096	0.0314805	ENSG00000123416	10376
ZNF428	1052.04	-1.55434	0.483605	-3.21407	0.00130867	0.031814	ENSG00000131116	126299
PPP1R3G	1627.46	2.29857	0.715237	3.21372	0.00131026	0.031814	ENSG00000219607	648791
CCNB1	1685.02	-2.61254	0.812935	-3.21372	0.00131029	0.031814	ENSG00000134057	891
RFC2	940.034	-1.32082	0.411235	-3.21184	0.00131887	0.0319459	ENSG00000049541	5982
GALNT6	1651.02	-1.68175	0.52369	-3.21136	0.0013211	0.0319459	ENSG00000139629	11226
SMCR8	3842.18	1.63702	0.509781	3.21123	0.00132169	0.0319459	ENSG00000176994	140775
KLF4	2395.58	3.1006	0.965655	3.21088	0.00132328	0.0319459	ENSG00000136826	9314
SLITRK2	158.352	4.08984	1.27422	3.2097	0.00132876	0.0320323	ENSG00000185985	84631
LYSMD4	414.297	-1.65718	0.516712	-3.20717	0.00134049	0.0322692	ENSG00000183060	145748
ENSG00000279377	16.4079	7.52718	2.34753	3.20642	0.00134398	0.0323072	ENSG00000279377	NA
KIF11	603.832	-3.2046	1.00036	-3.20344	0.00135794	0.0325965	ENSG00000138160	3832
SLC15A1	354.531	3.06593	0.957304	3.20267	0.00136161	0.0326381	ENSG00000088386	6564
ZNF699	191.541	2.79306	0.872266	3.20208	0.00136441	0.0326432	ENSG00000196110	374879
SYCP2L	16.241	6.5352	2.0411	3.20181	0.00136569	0.0326432	ENSG00000153157	221711
GPT2	3697.26	1.54156	0.481602	3.2009	0.00137	0.0327	ENSG00000166123	84706
SNCG	166.598	2.98414	0.932437	3.20037	0.00137254	0.0327143	ENSG00000173267	6623
NUF2	215.901	-4.52554	1.41518	-3.19786	0.0013845	0.032953	ENSG00000143228	83540
PRICKLE3	1219.11	1.57672	0.493231	3.19673	0.00138997	0.0330368	ENSG00000012211	4007
ABTB2	7949.67	2.03344	0.636348	3.19548	0.00139599	0.0331332	ENSG00000166016	25841
GJB5	34.9531	5.30023	1.6592	3.19446	0.00140094	0.0332041	ENSG00000189280	2709
CENPF	1567.64	-2.43975	0.763892	-3.19383	0.00140397	0.0332244	ENSG00000117724	1063
LINC02970	199.799	4.13777	1.2957	3.19347	0.00140573	0.0332244	ENSG00000273812	NA
FAXDC2	374.526	-2.24339	0.702818	-3.19199	0.00141297	0.0333488	ENSG00000170271	10826
FBLN2	225.983	-4.27394	1.33974	-3.19012	0.00142215	0.0335186	ENSG00000163520	2199
USP37	443.705	1.83268	0.574805	3.18835	0.00143088	0.0336431	ENSG00000135913	57695
SLC12A3	120.079	3.88683	1.21911	3.18824	0.00143141	0.0336431	ENSG00000070915	6559
SMG1	9924.93	1.88546	0.591466	3.18778	0.00143372	0.0336505	ENSG00000157106	23049
AMIGO2	13467.7	-2.04658	0.642132	-3.18716	0.0014368	0.0336634	ENSG00000139211	347902
MKI67	1590.22	-4.23693	1.3295	-3.18686	0.00143825	0.0336634	ENSG00000148773	4288
MARVELD3	253.479	4.97588	1.56299	3.18357	0.00145472	0.0340018	ENSG00000140832	91862
PRKCQ	433.431	-2.55132	0.801543	-3.18301	0.00145755	0.0340208	ENSG00000065675	5588
SULF1	111.122	-4.45783	1.40141	-3.18097	0.00146784	0.0341997	ENSG00000137573	23213
PKIA	837.402	-2.13761	0.67206	-3.18069	0.00146926	0.0341997	ENSG00000171033	5569
ALOXE3	223.158	4.87264	1.53327	3.17795	0.00148322	0.0344772	ENSG00000179148	59344
DGCR5	91.81	4.95739	1.5607	3.17639	0.0014912	0.0346152	ENSG00000273032	26220
ANKRD12	2833.56	2.1109	0.664912	3.17471	0.00149988	0.0347459	ENSG00000101745	23253
MMP1	8915.95	7.0054	2.20677	3.1745	0.00150095	0.0347459	ENSG00000196611	4312
HOXA11-AS	91.8308	-3.80168	1.19787	-3.17369	0.00150513	0.0347951	ENSG00000240990	221883
ENSG00000227218	35.8271	5.69256	1.79416	3.17283	0.00150962	0.0348513	ENSG00000227218	124902280
RUNDC3A	211.085	2.50683	0.790194	3.17243	0.00151171	0.0348518	ENSG00000108309	10900
LINC00520	181.981	5.17747	1.63226	3.17197	0.00151409	0.0348592	ENSG00000258791	645687
NOSTRIN	113.052	5.15099	1.62435	3.17111	0.00151858	0.0348927	ENSG00000163072	115677
USP32	4961.36	1.48277	0.467643	3.17074	0.00152053	0.0348927	ENSG00000170832	84669
ENSG00000269825	388.681	2.85652	0.900968	3.17051	0.00152174	0.0348927	ENSG00000269825	122539214
FKBP7	462.138	-2.607	0.822594	-3.16925	0.00152835	0.0349638	ENSG00000079150	51661
LEF1	203.519	-3.99157	1.25952	-3.16913	0.00152898	0.0349638	ENSG00000138795	51176
RORC	495.866	4.98799	1.57446	3.16806	0.00153458	0.0349974	ENSG00000143365	6097
CAVIN1	25522.8	-1.23795	0.390784	-3.16785	0.00153568	0.0349974	ENSG00000177469	284119
RAB20	1290.23	2.30829	0.728702	3.16767	0.00153666	0.0349974	ENSG00000139832	55647
FILIP1L	1825.3	-2.19302	0.692672	-3.16604	0.00154531	0.035147	ENSG00000168386	11259
PFKFB3	28093.7	1.89584	0.599004	3.16498	0.00155091	0.0351949	ENSG00000170525	5209
SPAG4	1112.46	2.21955	0.701379	3.16455	0.00155323	0.0351949	ENSG00000061656	6676
SPAG9	11077.8	1.7272	0.54581	3.16447	0.00155367	0.0351949	ENSG00000008294	9043
MAP2K1	6872.78	1.91805	0.606338	3.16333	0.00155977	0.0352446	ENSG00000169032	5604
DZIP1L	344.548	-1.94975	0.6164	-3.16313	0.00156084	0.0352446	ENSG00000158163	199221
NOCT	1575.2	2.41663	0.764118	3.16264	0.00156346	0.0352446	ENSG00000151014	25819
HSF4	760.448	3.45876	1.09368	3.1625	0.0015642	0.0352446	ENSG00000102878	3299
DNAH11	269.148	3.58432	1.13433	3.15985	0.00157848	0.035519	ENSG00000105877	8701
ENSG00000271830	16.2124	7.50945	2.37683	3.15944	0.00158071	0.0355218	ENSG00000271830	NA
C1orf198	2688.73	-1.49371	0.473102	-3.15726	0.00159259	0.0357169	ENSG00000119280	84886
CDCA5	470.724	-2.50317	0.792876	-3.15707	0.00159362	0.0357169	ENSG00000146670	113130
RAB6B	1849.79	1.91374	0.606283	3.15651	0.00159668	0.0357381	ENSG00000154917	51560
HMMR	306.374	-3.01096	0.954372	-3.15492	0.00160543	0.0358865	ENSG00000072571	3161
DIPK2A	1958.68	2.50645	0.794641	3.15419	0.00160946	0.035929	ENSG00000181744	205428
HMGB2	1567.22	-1.8742	0.594289	-3.15369	0.00161221	0.0359428	ENSG00000164104	3148
TCAF2P1	183.966	3.24579	1.02941	3.15305	0.00161572	0.0359737	ENSG00000159860	NA
TP53BP2	8809.38	1.58422	0.502814	3.15071	0.00162874	0.0362159	ENSG00000143514	7159
NFKB2	9039.56	1.60738	0.51044	3.14901	0.00163826	0.0363797	ENSG00000077150	4791
STC1	5769.79	2.76375	0.878734	3.14515	0.00166002	0.0368146	ENSG00000159167	6781
S100A3	223.59	-1.92028	0.610888	-3.14343	0.00166983	0.0369836	ENSG00000188015	6274
PLCXD1	1285.17	1.79601	0.571465	3.14282	0.00167326	0.0370084	ENSG00000182378	55344
OSMR	13066.2	1.76181	0.560645	3.14246	0.00167533	0.0370084	ENSG00000145623	9180
KLF5	3574.12	2.0508	0.653226	3.1395	0.00169237	0.037297	ENSG00000102554	688
LDLRAP1	710.767	-1.69736	0.540658	-3.13942	0.00169281	0.037297	ENSG00000157978	26119
LRAT	599.744	2.6163	0.834292	3.13595	0.00171296	0.0376647	ENSG00000121207	9227
FAM83G	3778.75	1.90611	0.607924	3.13545	0.00171592	0.0376647	ENSG00000188522	644815
GSTP1	29356.8	-1.63463	0.521346	-3.1354	0.00171619	0.0376647	ENSG00000084207	2950
PLAUR	9126.3	2.73686	0.873259	3.13407	0.00172399	0.0377868	ENSG00000011422	5329
ENSG00000279901	45.0132	5.73789	1.83185	3.13229	0.00173448	0.0379341	ENSG00000279901	NA
SHF	105.545	-4.1462	1.32375	-3.13217	0.0017352	0.0379341	ENSG00000138606	90525
RING1	2989.98	-1.29949	0.414974	-3.1315	0.00173915	0.0379713	ENSG00000204227	6015
SMAP1	683.072	1.74597	0.557693	3.13071	0.00174383	0.038006	ENSG00000112305	60682
BMP4	424.172	-1.83119	0.585036	-3.13005	0.00174774	0.038006	ENSG00000125378	652
CRYM	616.343	2.87168	0.917454	3.13005	0.00174774	0.038006	ENSG00000103316	1428
CRISPLD2	2608.42	-2.49272	0.796468	-3.12972	0.00174973	0.038006	ENSG00000103196	83716
FEM1C	3827.07	2.05881	0.658419	3.1269	0.00176662	0.0383236	ENSG00000145780	56929
PPP1R3B	4865.32	1.90403	0.609095	3.12599	0.00177207	0.0383864	ENSG00000173281	79660
LIPA	4982.21	1.09247	0.349517	3.12566	0.00177406	0.0383864	ENSG00000107798	3988
CYP51A1P2	50.912	3.45015	1.10441	3.12397	0.00178432	0.038559	ENSG00000233588	NA
CHD4	1264.79	-1.31998	0.422766	-3.12224	0.0017948	0.0387361	ENSG00000111642	1108
PRSS35	81.7491	-4.25247	1.36265	-3.12074	0.00180397	0.0388412	ENSG00000146250	167681
COMETT	16.4313	7.52867	2.4125	3.12069	0.00180427	0.0388412	ENSG00000231210	NA
NDC80	260.087	-4.69959	1.50621	-3.12015	0.00180757	0.0388442	ENSG00000080986	10403
ENSG00000272405	321.657	2.79738	0.896712	3.11959	0.00181101	0.0388442	ENSG00000272405	NA
FBXO41	1419.61	1.8132	0.58124	3.11955	0.0018113	0.0388442	ENSG00000163013	150726
NAMPTP1	2693.29	2.52578	0.810157	3.11764	0.00182305	0.0390216	ENSG00000229644	NA
NIBAN1	3466.76	1.75093	0.561653	3.11746	0.0018242	0.0390216	ENSG00000135842	116496
MPP7	197.819	1.92541	0.618114	3.11497	0.00183961	0.0393017	ENSG00000150054	143098
ELL2	4402.11	1.96095	0.62963	3.11445	0.0018429	0.039312	ENSG00000118985	22936
NPEPPSP1	1469.34	1.76204	0.565817	3.11415	0.00184475	0.039312	ENSG00000274487	NA
GLI2	290.251	-3.7863	1.21694	-3.11132	0.0018625	0.0396404	ENSG00000074047	2736
NYNRIN	471.642	-2.68596	0.863628	-3.11009	0.00187029	0.0396651	ENSG00000205978	57523
SLC22A20P	122.985	4.97375	1.59961	3.10936	0.00187495	0.0396651	ENSG00000197847	NA
FAM224A	190.334	-3.86837	1.24411	-3.10935	0.00187499	0.0396651	ENSG00000233522	NA
HLA-C	38540.6	-1.29348	0.416	-3.10934	0.00187507	0.0396651	ENSG00000204525	3107
ARRDC4	3969.82	2.0244	0.651135	3.10903	0.00187703	0.0396651	ENSG00000140450	91947
SERF2	2783.74	-1.75288	0.563825	-3.10892	0.00187775	0.0396651	ENSG00000140264	10169
DNAJB9	3426.17	2.35718	0.758405	3.10807	0.0018831	0.0396876	ENSG00000128590	4189
FAM81A	318.63	2.64501	0.85103	3.10801	0.00188351	0.0396876	ENSG00000157470	145773
H4C16	54.989	3.60878	1.16169	3.10648	0.00189329	0.0398439	ENSG00000197837	121504
USP53	2418.41	1.66014	0.534516	3.10587	0.00189718	0.0398761	ENSG00000145390	54532
MKLN1	2582.13	1.59398	0.513438	3.10451	0.00190593	0.0399617	ENSG00000128585	4289
GCLC	3506.63	1.65199	0.532127	3.1045	0.00190598	0.0399617	ENSG00000001084	2729
HLA-DQB2	26.4237	5.62228	1.81381	3.09971	0.0019371	0.040564	ENSG00000232629	3120
TMEM170A	995.158	1.38199	0.44604	3.09837	0.00194591	0.0406979	ENSG00000166822	124491
NIPAL3	3613.98	1.48495	0.479367	3.09774	0.00195002	0.0407335	ENSG00000001461	57185
TGFA	8674.72	1.85822	0.6001	3.09652	0.00195806	0.0408509	ENSG00000163235	7039
HOXA7	269.972	-1.94399	0.627877	-3.09614	0.00196061	0.0408536	ENSG00000122592	3204
MRPL16	1301.16	-1.55396	0.502034	-3.09533	0.00196593	0.0409141	ENSG00000166902	54948
ITGA6	2137.08	1.78778	0.577993	3.09309	0.00198085	0.0411738	ENSG00000091409	3655
DUSP5	8915.63	2.07677	0.67205	3.0902	0.00200019	0.0415	ENSG00000138166	1847
CRIM1	16851.3	-1.21938	0.394654	-3.08974	0.00200334	0.0415	ENSG00000150938	51232
EPB41	2395.43	1.56795	0.507485	3.08965	0.00200391	0.0415	ENSG00000159023	2035
PRDM1	312.427	4.97595	1.61137	3.08803	0.00201489	0.0416381	ENSG00000057657	639
ASPM	473.713	-3.97767	1.28813	-3.08794	0.0020155	0.0416381	ENSG00000066279	259266
GBP4	141.187	-4.47804	1.45135	-3.08543	0.00203259	0.0419399	ENSG00000162654	115361
TCAF2C	259.552	3.15887	1.02408	3.08458	0.00203838	0.0420081	ENSG00000283528	NA
MAB21L3	156.386	4.26668	1.38347	3.08405	0.00204205	0.0420324	ENSG00000173212	126868
RBM33	3337.98	1.24096	0.402495	3.08316	0.00204814	0.0421064	ENSG00000184863	155435
TNFRSF10A	1229.12	1.70176	0.552136	3.08213	0.00205523	0.042201	ENSG00000104689	8797
SNAPC1	943.34	-1.62625	0.527708	-3.08173	0.00205802	0.0422069	ENSG00000023608	6617
TENT5A	711.764	2.23257	0.724587	3.08117	0.00206192	0.0422356	ENSG00000112773	55603
KCNH1	90.3615	-3.84346	1.24755	-3.0808	0.00206442	0.0422357	ENSG00000143473	3756
ZNRF2	661.737	1.48153	0.481052	3.07977	0.00207159	0.042331	ENSG00000180233	223082
HMGCS1	7774.53	2.44272	0.794357	3.07509	0.00210441	0.0429498	ENSG00000112972	3157
CCDC62	108.043	3.91298	1.27268	3.0746	0.00210786	0.0429558	ENSG00000130783	84660
LINC00540	197.161	5.8229	1.89404	3.07433	0.00210979	0.0429558	ENSG00000276476	100506622
ADAMTSL4	768.142	2.60183	0.846806	3.07253	0.00212255	0.0431636	ENSG00000143382	54507
KLHL21	11889.2	2.31609	0.754682	3.06896	0.00214806	0.04363	ENSG00000162413	9903
ZCCHC18	48.2885	-4.31136	1.4053	-3.06792	0.00215557	0.0437223	ENSG00000166707	644353
RIPOR2	102.137	2.99797	0.977299	3.06761	0.00215778	0.0437223	ENSG00000111913	9750
LINC01532	22.1936	5.976	1.94864	3.06675	0.002164	0.0437957	ENSG00000267014	NA
STK10	5329.85	1.65529	0.539837	3.06628	0.0021674	0.043812	ENSG00000072786	6793
MVK	2088.65	1.61056	0.525462	3.06504	0.00217644	0.0439423	ENSG00000110921	4598
ENSG00000259623	355.906	-1.41702	0.462567	-3.06338	0.0021885	0.0441331	ENSG00000259623	NA
LNCSRLR	144.445	4.29663	1.40351	3.06135	0.00220342	0.0443809	ENSG00000240032	109729161
FGF14	57.2586	4.0823	1.33378	3.06069	0.00220826	0.0444046	ENSG00000102466	2259
GNA13	7135.56	1.67147	0.546148	3.06048	0.00220985	0.0444046	ENSG00000120063	10672
RIOK3	10011.4	1.94251	0.634796	3.06005	0.00221299	0.0444148	ENSG00000101782	8780
B3GALNT1	2081.48	-2.37116	0.775057	-3.05934	0.00221823	0.0444572	ENSG00000169255	8706
TUBAP2	71.0166	-4.14606	1.35538	-3.05897	0.00222097	0.0444572	ENSG00000214391	NA
CLSPN	154.193	-4.47425	1.4628	-3.0587	0.00222299	0.0444572	ENSG00000092853	63967
KCNK15	173.215	3.80299	1.24451	3.05581	0.00224453	0.0448348	ENSG00000124249	60598
DUBR	166.955	-1.65557	0.541907	-3.05509	0.00224996	0.0448903	ENSG00000243701	344595
ERBB3	857.115	2.31363	0.757937	3.05254	0.00226911	0.045219	ENSG00000065361	2065
HAUS1	651.153	-1.60341	0.525579	-3.05074	0.00228277	0.0454376	ENSG00000152240	115106
SHH	1253.62	-2.35695	0.772817	-3.04981	0.00228985	0.0455248	ENSG00000164690	6469
ENSG00000215154	568.126	1.82867	0.59979	3.04885	0.00229721	0.0456176	ENSG00000215154	NA
CFTR	535.873	3.10708	1.01948	3.04771	0.00230595	0.0457375	ENSG00000001626	1080
GOLT1A	392.512	3.9456	1.29477	3.04734	0.00230873	0.0457389	ENSG00000174567	127845
SLC38A5	2725.82	-2.21952	0.728433	-3.04697	0.00231159	0.0457419	ENSG00000017483	92745
CCL28	667.376	2.37207	0.778875	3.04551	0.00232289	0.0459117	ENSG00000151882	56477
CMIP	4594.45	1.25901	0.413753	3.0429	0.00234309	0.0462569	ENSG00000153815	80790
ENSG00000279369	112.567	-3.67856	1.2099	-3.04038	0.00236277	0.0465715	ENSG00000279369	NA
INSIG2	4952.29	2.24569	0.738716	3.03999	0.00236587	0.0465715	ENSG00000125629	51141
ETS1	19362.1	2.18932	0.720247	3.03969	0.00236824	0.0465715	ENSG00000134954	2113
ZBTB1	4062.02	1.92755	0.634197	3.03936	0.00237084	0.0465715	ENSG00000126804	22890
PDSS2	1064.72	1.14151	0.375633	3.03891	0.00237437	0.0465715	ENSG00000164494	57107
BLM	144.971	-2.78464	0.916376	-3.03876	0.00237556	0.0465715	ENSG00000197299	641
TANC2	9487.26	1.84486	0.608266	3.03299	0.00242146	0.0473953	ENSG00000170921	26115
PPFIA4	1244.6	2.97072	0.97954	3.03277	0.0024232	0.0473953	ENSG00000143847	8497
AEBP1	6582.36	-2.34071	0.771911	-3.03235	0.00242655	0.0474061	ENSG00000106624	165
FEN1	1121.72	-1.62126	0.535095	-3.02986	0.00244666	0.0477438	ENSG00000168496	2237
C2orf72	256.315	4.63082	1.52894	3.02878	0.00245546	0.0478603	ENSG00000204128	257407
PRSS8	3847.43	5.84767	1.93221	3.02642	0.00247466	0.048179	ENSG00000052344	5652
POLR2L	4540.37	-1.30988	0.433334	-3.02278	0.00250461	0.0487058	ENSG00000177700	5441
EFEMP1	1504.82	-2.41488	0.799551	-3.0203	0.00252524	0.0490197	ENSG00000115380	2202
BCL9L	9641.66	1.65927	0.549401	3.02014	0.00252655	0.0490197	ENSG00000186174	283149
CEP104	2934.92	1.06939	0.354239	3.01884	0.00253748	0.0491754	ENSG00000116198	9731
DAPL1	30.2199	-5.52431	1.83065	-3.01767	0.00254727	0.0493084	ENSG00000163331	92196
PTAFR	166.73	4.35551	1.44454	3.01516	0.00256848	0.0496621	ENSG00000169403	5724
MCM5	1532.14	-1.84671	0.612605	-3.01452	0.0025739	0.0497018	ENSG00000100297	4174
TCN1	217.769	4.9786	1.6517	3.01422	0.00257641	0.0497018	ENSG00000134827	6947
TOB2	5794.46	1.29833	0.430842	3.01347	0.00258277	0.0497299	ENSG00000183864	10766
KDELR3	2135.62	-1.55207	0.515064	-3.01336	0.00258375	0.0497299	ENSG00000100196	11015
EDN1	1903.11	-2.67054	0.886449	-3.01263	0.00258996	0.0497927	ENSG00000078401	1906
CNN2	15520.6	-1.08562	0.360447	-3.01186	0.00259653	0.0498622	ENSG00000064666	1265
DGCR11	272.468	-1.78491	0.592941	-3.01026	0.00261022	0.0500683	ENSG00000273311	25786
FER1L4	846.996	3.02219	1.00417	3.00965	0.0026155	0.0501127	ENSG00000088340	NA
SNRNP35	563.284	-1.2648	0.420594	-3.00716	0.00263698	0.050426	ENSG00000184209	11066
PLK1	655.253	-2.52332	0.839131	-3.00707	0.00263782	0.050426	ENSG00000166851	5347
IFNE	53.0804	-4.00457	1.33211	-3.00618	0.00264556	0.0505167	ENSG00000184995	338376
HAVCR1	3813.31	3.53794	1.17717	3.00546	0.00265175	0.0505778	ENSG00000113249	26762
HOXC9	558.329	-1.57249	0.523339	-3.00472	0.00265829	0.0506454	ENSG00000180806	3225
HOXB3	1147.26	-1.74012	0.580622	-2.99699	0.00272656	0.0518603	ENSG00000120093	3213
TAS1R3	140.491	3.21192	1.07178	2.99681	0.00272819	0.0518603	ENSG00000169962	83756
BAIAP2L2	1349.55	3.00294	1.00246	2.99558	0.00273925	0.051903	ENSG00000128298	80115
OVGP1	388.546	2.47221	0.825301	2.99553	0.00273972	0.051903	ENSG00000085465	5016
PCDH1	1363.83	2.60483	0.869619	2.99537	0.00274114	0.051903	ENSG00000156453	5097
EMB	624.526	-2.92341	0.976036	-2.99519	0.00274273	0.051903	ENSG00000170571	133418
HRK	257.45	4.0889	1.36548	2.99448	0.00274915	0.0519663	ENSG00000135116	8739
NASP	2656.29	-1.4411	0.4814	-2.99356	0.00275744	0.0520647	ENSG00000132780	4678
LINC01128	1160.56	1.6184	0.540924	2.99191	0.00277234	0.0522877	ENSG00000228794	643837
INO80C	523.364	1.38498	0.462992	2.99138	0.00277722	0.052298	ENSG00000153391	125476
LGALSL	828.018	1.88388	0.629812	2.99117	0.00277908	0.052298	ENSG00000119862	29094
HOXA5	2045.54	-2.31723	0.774894	-2.99039	0.00278622	0.0523741	ENSG00000106004	3202
HOXB9	2969.41	-2.22762	0.745084	-2.98976	0.002792	0.0524244	ENSG00000170689	3219
SLC13A3	546.674	2.81488	0.941979	2.98826	0.00280573	0.0526237	ENSG00000158296	64849
SKA1	116.084	-4.28424	1.43445	-2.98668	0.00282023	0.0527219	ENSG00000154839	220134
FUT1	169.228	4.2823	1.4338	2.98667	0.00282029	0.0527219	ENSG00000174951	2523
TNFRSF11B	2237.24	-1.7355	0.581082	-2.98667	0.00282032	0.0527219	ENSG00000164761	4982
EIF4A1	164.386	2.20044	0.737259	2.98462	0.00283933	0.0530186	ENSG00000161960	1973
GSE1	4836.46	1.13281	0.380009	2.98101	0.00287297	0.0535326	ENSG00000131149	23199
LSAMP	252.559	-4.17468	1.40043	-2.98099	0.00287319	0.0535326	ENSG00000185565	4045
GTSE1	453.68	-2.38344	0.799935	-2.97954	0.00288683	0.0536626	ENSG00000075218	51512
SIPA1L1	3395.23	1.56254	0.524474	2.97924	0.00288962	0.0536626	ENSG00000197555	26037
FAS	3010.89	1.34047	0.449939	2.97923	0.0028897	0.0536626	ENSG00000026103	355
ENSG00000275496	768.123	-1.18032	0.396374	-2.97778	0.0029034	0.0538579	ENSG00000275496	389831
ENSG00000275496	768.123	-1.18032	0.396374	-2.97778	0.0029034	0.0538579	ENSG00000275496	102724701
DENND5B-AS1	103.953	2.43537	0.818395	2.97579	0.00292237	0.0540978	ENSG00000255867	100874249
BRAF	1428.99	1.45663	0.4895	2.97575	0.00292273	0.0540978	ENSG00000157764	673
POPDC3	271.863	-2.7971	0.940081	-2.97538	0.00292624	0.0541034	ENSG00000132429	64208
SMG7-AS1	31.0268	4.39929	1.47907	2.97436	0.002936	0.0542245	ENSG00000232860	NA
DYSF	6104.23	-2.46283	0.828276	-2.97344	0.00294483	0.0543283	ENSG00000135636	8291
ACVR1C	94.9077	3.20357	1.07781	2.97231	0.00295571	0.0544113	ENSG00000123612	130399
KLF13	7185.39	1.07478	0.3616	2.9723	0.00295577	0.0544113	ENSG00000169926	51621
HIF1A-AS3	293.041	3.44197	1.15817	2.97189	0.0029597	0.0544243	ENSG00000258667	NA
DTX4	1151.71	1.83138	0.616575	2.97025	0.00297559	0.0546571	ENSG00000110042	23220
LINC03105	855.03	-1.1657	0.392671	-2.96865	0.00299113	0.0548829	ENSG00000276077	389831
LINC03105	855.03	-1.1657	0.392671	-2.96865	0.00299113	0.0548829	ENSG00000276077	102724701
LINC03105	855.03	-1.1657	0.392671	-2.96865	0.00299113	0.0548829	ENSG00000276077	102724951
SESN2	5369.59	1.66343	0.560413	2.96822	0.0029953	0.0548998	ENSG00000130766	83667
SRSF12	290.807	2.7907	0.940417	2.96751	0.00300223	0.0549671	ENSG00000154548	135295
BIRC5	687.044	-4.50982	1.52001	-2.96698	0.00300745	0.0550032	ENSG00000089685	332
FTX	634.491	-1.53124	0.516293	-2.96584	0.00301856	0.0551466	ENSG00000230590	100302692
GRTP1	330.621	2.15061	0.725395	2.96474	0.00302941	0.0552851	ENSG00000139835	79774
TRNP1	8961.07	1.88678	0.636608	2.96381	0.00303859	0.0553928	ENSG00000253368	388610
HOOK1	3208	2.00503	0.676666	2.9631	0.00304561	0.055461	ENSG00000134709	51361
GLB1L2	495.749	4.2014	1.41843	2.962	0.00305647	0.0555987	ENSG00000149328	89944
GPR137B	1976.98	1.99666	0.674844	2.9587	0.00308944	0.0561381	ENSG00000077585	7107
KLF11	2487.75	2.14854	0.726854	2.95595	0.00311706	0.0565791	ENSG00000172059	8462
SORD	1421.81	1.45892	0.493665	2.95528	0.00312381	0.0566409	ENSG00000140263	6652
AFG2B	778.935	1.16239	0.393398	2.95474	0.00312929	0.0566794	ENSG00000171763	79029
COLEC11	14.2205	7.32233	2.47853	2.9543	0.00313379		ENSG00000118004	78989
ZWINT	705.766	-2.26739	0.767547	-2.95408	0.00313606	0.0567412	ENSG00000122952	11130
MFSD9	1150.84	1.29999	0.440182	2.95331	0.00314388	0.0568218	ENSG00000135953	84804
CSNK2A1	10063.1	1.1305	0.383272	2.9496	0.00318182	0.0574058	ENSG00000101266	1457
ITPKC	3082.97	1.61127	0.546287	2.94949	0.00318298	0.0574058	ENSG00000086544	80271
MROH6	451.638	1.88853	0.640529	2.94839	0.0031943	0.0574828	ENSG00000204839	642475
MYC	6049.77	1.68737	0.572312	2.94834	0.00319488	0.0574828	ENSG00000136997	4609
SPMIP6	83.1643	4.71668	1.59991	2.94809	0.00319746	0.0574828	ENSG00000164972	84688
ENSG00000277991	1280.48	-1.06831	0.362417	-2.94772	0.00320124	0.0574897	ENSG00000277991	NA
ARNT2	729.562	-2.87914	0.978081	-2.94366	0.00324351	0.0581869	ENSG00000172379	9915
MTHFR	2329.16	1.52768	0.519315	2.94172	0.00326396	0.0584916	ENSG00000177000	4524
PPP2R5A	3246.53	1.12413	0.382182	2.94135	0.00326781	0.0584986	ENSG00000066027	5525
RNF44	4789.72	1.79208	0.609507	2.94021	0.00327988	0.0586197	ENSG00000146083	22838
LARP1B	1439.5	1.07676	0.366237	2.94006	0.00328151	0.0586197	ENSG00000138709	55132
ABL2	9656.42	2.18183	0.743013	2.93647	0.00331976	0.0592404	ENSG00000143322	27
FNIP2	5173.13	1.65506	0.563829	2.93539	0.00333126	0.0593829	ENSG00000052795	57600
NEDD4L	7756.71	1.5639	0.532891	2.93475	0.00333815	0.0594431	ENSG00000049759	23327
KIF18B	196.899	-4.38137	1.49384	-2.93296	0.0033575	0.0597246	ENSG00000186185	146909
BATF2	125.128	3.68798	1.25868	2.93005	0.00338912	0.0602237	ENSG00000168062	116071
GFPT2	227.548	-2.9266	0.999086	-2.92928	0.00339747	0.0603086	ENSG00000131459	9945
TRAC	13.3668	-7.17097	2.44926	-2.92781	0.00341354		ENSG00000277734	NA
H2BC21	695.494	2.59126	0.885323	2.92691	0.00342352	0.0607074	ENSG00000184678	8349
LIPG	2898.88	2.40433	0.821937	2.9252	0.0034424	0.0609781	ENSG00000101670	9388
KLK10	99.8543	4.81271	1.6458	2.92424	0.00345293	0.0611006	ENSG00000129451	5655
FANCD2	298.756	-2.39167	0.818333	-2.92261	0.00347106	0.0612872	ENSG00000144554	2177
TLCD3A	3972.89	1.60937	0.550712	2.92234	0.00347411	0.0612872	ENSG00000167695	79850
ODF2	1368.98	-1.01751	0.348185	-2.92232	0.00347436	0.0612872	ENSG00000136811	4957
ENSG00000272512	28.9732	5.37974	1.84261	2.91964	0.00350439	0.0617526	ENSG00000272512	NA
ITPR1	1009.82	1.36051	0.466191	2.91836	0.00351873	0.0619406	ENSG00000150995	3708
TUBB2A	3732.16	-1.3291	0.455573	-2.91742	0.00352944	0.0620645	ENSG00000137267	7280
ENSG00000216775	245.826	-2.42207	0.830498	-2.91641	0.00354089	0.0621286	ENSG00000216775	NA
KIF4A	410.051	-4.17855	1.43285	-2.91625	0.00354263	0.0621286	ENSG00000090889	24137
LINC00460	76.8537	-3.63947	1.24817	-2.91585	0.00354716	0.0621286	ENSG00000233532	728192
EML1	1443.12	-2.36294	0.810391	-2.9158	0.00354779	0.0621286	ENSG00000066629	2009
TENT4A	3230.5	1.85526	0.636487	2.91484	0.00355866	0.0621338	ENSG00000112941	11044
CEBPA	72.188	4.25658	1.46036	2.91474	0.00355982	0.0621338	ENSG00000245848	1050
CACNG6	15.1424	-6.37496	2.18728	-2.91455	0.00356197	0.0621338	ENSG00000130433	59285
POM121	4559.99	1.10372	0.37874	2.91419	0.00356613	0.0621338	ENSG00000196313	9883
DEPP1	2324.82	2.48089	0.851442	2.91375	0.00357117	0.0621338	ENSG00000165507	11067
IFIH1	1411.96	2.19615	0.753742	2.91367	0.00357213	0.0621338	ENSG00000115267	64135
RPS6KA5	518.602	2.18173	0.748829	2.91352	0.00357382	0.0621338	ENSG00000100784	9252
KIF2A	2199.99	1.49922	0.514637	2.91317	0.00357785	0.0621399	ENSG00000068796	3796
SYTL3	889.445	2.41283	0.828386	2.91269	0.00358326	0.06217	ENSG00000164674	94120
CD46	15931.3	1.22612	0.421283	2.91043	0.00360927	0.062557	ENSG00000117335	4179
STING1	751.823	-1.50318	0.516583	-2.90985	0.00361605	0.0626103	ENSG00000184584	340061
ENSG00000217801	1016.17	2.00613	0.689704	2.90869	0.00362951	0.062779	ENSG00000217801	NA
CTH	721.679	2.11171	0.726117	2.90822	0.00363496	0.062809	ENSG00000116761	1491
SPOPL	1130.51	1.44353	0.496752	2.90594	0.00366155	0.0632039	ENSG00000144228	339745
PPARG	855.998	1.54546	0.53202	2.90488	0.00367389	0.0633521	ENSG00000132170	5468
ARHGEF2	5511.05	1.29709	0.44671	2.90366	0.00368834	0.0635364	ENSG00000116584	9181
ENSG00000255455	283.349	-1.39842	0.481725	-2.90295	0.00369665	0.0636011	ENSG00000255455	NA
PIM3	5255.21	1.63882	0.564586	2.9027	0.00369962	0.0636011	ENSG00000198355	415116
ADRA2A	265.497	4.83947	1.66765	2.90197	0.00370823	0.0636761	ENSG00000150594	150
MACROH2A2	1384.76	-1.74288	0.600644	-2.90169	0.00371152	0.0636761	ENSG00000099284	55506
SKA3	214.498	-4.27123	1.47244	-2.90078	0.0037224	0.0637836	ENSG00000165480	221150
RGS4	581.791	-1.66441	0.57383	-2.90053	0.00372533	0.0637836	ENSG00000117152	5999
ARHGEF40	3375.8	-1.48761	0.513171	-2.89886	0.00374523	0.0640593	ENSG00000165801	55701
DNAAF1	55.2086	5.49311	1.89534	2.89823	0.00375277	0.0640824	ENSG00000154099	123872
EMP2	201.287	-3.66159	1.26344	-2.89811	0.00375416	0.0640824	ENSG00000213853	2013
PIK3C2A	4814.54	1.21447	0.41919	2.89717	0.00376542	0.0642098	ENSG00000011405	5286
LPAR4	25.7428	-4.28029	1.4783	-2.89542	0.00378647	0.0645036	ENSG00000147145	2846
UGT2A3	2668.17	8.8038	3.04277	2.89335	0.00381162	0.0648044	ENSG00000135220	79799
KIF20A	699.319	-4.40249	1.52174	-2.89306	0.00381506	0.0648044	ENSG00000112984	10112
ENSG00000282033	87.2465	4.51497	1.56064	2.89301	0.00381563	0.0648044	ENSG00000282033	NA
ITGBL1	49.4332	4.91674	1.69996	2.89227	0.00382475	0.0648939	ENSG00000198542	9358
TSPAN2	136.865	-2.75793	0.953705	-2.89181	0.00383034	0.0649237	ENSG00000134198	10100
TCP11L2	657.91	2.20786	0.763866	2.89038	0.00384776	0.0651536	ENSG00000166046	255394
WNT5A-AS1	63.0673	-4.18745	1.44964	-2.88861	0.00386949	0.065456	ENSG00000244586	NA
PDPK2P	758.692	1.5383	0.53291	2.88661	0.00389416	0.0658074	ENSG00000205918	NA
MAGED1	13522.3	-2.07415	0.718755	-2.88576	0.00390473	0.0659172	ENSG00000179222	9500
SLC9A2	132.731	4.24521	1.47126	2.88543	0.0039088	0.0659172	ENSG00000115616	6549
FAM224B	206.872	-3.63346	1.25937	-2.88514	0.00391236	0.0659172	ENSG00000230663	NA
PDCD6P1	410.585	1.73937	0.603213	2.88351	0.00393273	0.0661944	ENSG00000188002	NA
PDP1	3326.09	1.70972	0.59305	2.88293	0.00393999	0.0662506	ENSG00000164951	54704
H3C14	195.682	3.90479	1.35502	2.88171	0.00395519	0.0664401	ENSG00000203811	126961
H3C15	194.299	3.91568	1.35952	2.8802	0.00397427	0.0666547	ENSG00000203852	333932
ITGA4	315.746	-3.73767	1.29777	-2.88007	0.00397586	0.0666547	ENSG00000115232	3676
LINC02649	110.372	3.29868	1.14574	2.87907	0.00398848	0.066793	ENSG00000215244	399715
PRRG4	538.751	2.17355	0.755022	2.87879	0.00399201	0.066793	ENSG00000135378	79056
PCGF5	2854.07	1.2031	0.417996	2.87826	0.0039988	0.0668405	ENSG00000180628	84333
PPP1R15A	15363.3	2.52795	0.878634	2.87714	0.00401301	0.0670116	ENSG00000087074	23645
PAPPA2	195.355	2.25287	0.783326	2.87603	0.00402717	0.0671817	ENSG00000116183	60676
XXYLT1	1167.4	-1.74877	0.608133	-2.87564	0.00403214	0.0671983	ENSG00000173950	152002
MAP1LC3C	37.0458	-4.36875	1.51955	-2.87502	0.00403998	0.0672627	ENSG00000197769	440738
RESF1	2165.64	1.78136	0.61971	2.8745	0.0040467	0.0673083	ENSG00000174718	55196
PLCL2	320.483	1.70194	0.592269	2.87359	0.00405835	0.0674356	ENSG00000154822	23228
NT5DC2	3498.42	-1.2103	0.421321	-2.87264	0.00407055	0.0675718	ENSG00000168268	64943
ACSS2	4730.29	1.92627	0.670663	2.87219	0.00407634	0.0676017	ENSG00000131069	55902
DBNDD1	2718.77	1.73629	0.60508	2.86952	0.0041109	0.068108	ENSG00000003249	79007
LRPPRC	10060.9	1.19434	0.416324	2.86876	0.00412081	0.0682052	ENSG00000138095	10128
ELMO3	762.566	2.36607	0.824896	2.86833	0.00412649	0.0682324	ENSG00000102890	79767
TMEM87B	2583.4	1.31387	0.458214	2.86738	0.0041388	0.0683691	ENSG00000153214	84910
RGPD5	4249.15	1.81503	0.633591	2.86467	0.00417442	0.0688019	ENSG00000015568	84220
RGPD5	4249.15	1.81503	0.633591	2.86467	0.00417442	0.0688019	ENSG00000015568	727851
HYAL3	680.455	2.19357	0.765801	2.86441	0.00417784	0.0688019	ENSG00000186792	8372
SPECC1L	1460.3	-1.15837	0.404424	-2.86425	0.00418002	0.0688019	ENSG00000100014	23384
INPP5D	288.418	-2.94831	1.02938	-2.86415	0.00418128	0.0688019	ENSG00000168918	3635
PAXX	981.304	-1.9172	0.670146	-2.86087	0.00422481	0.0694504	ENSG00000148362	286257
NEFL	6110.18	2.52425	0.882688	2.85973	0.00423999	0.0696322	ENSG00000277586	4747
TXLNG	1059.3	1.20161	0.420292	2.85899	0.00424994	0.069728	ENSG00000086712	55787
MCHR1	24.3849	4.47343	1.56535	2.85778	0.00426612	0.0699255	ENSG00000128285	2847
SLC43A1	387.488	-1.97904	0.692832	-2.85645	0.00428406	0.0701017	ENSG00000149150	8501
MXRA7P1	934.373	-2.411	0.84408	-2.85637	0.00428517	0.0701017	ENSG00000232320	NA
RNF121	1655.99	-1.57627	0.551968	-2.85573	0.00429374	0.0701107	ENSG00000137522	55298
HAP1	218.014	3.06205	1.07226	2.85571	0.00429402	0.0701107	ENSG00000173805	9001
TCIRG1	4528.55	-1.41909	0.497089	-2.85481	0.00430633	0.0702438	ENSG00000110719	10312
USP2	222.47	2.6425	0.925797	2.85429	0.00431326	0.0702597	ENSG00000036672	9099
ENSG00000266910	16.6365	-5.07477	1.77805	-2.85412	0.00431561	0.0702597	ENSG00000266910	NA
MICE	71.2267	3.12026	1.09458	2.85064	0.00436314	0.0709651	ENSG00000273340	NA
SNAI2	517.125	-2.4549	0.861463	-2.84969	0.00437621	0.0711092	ENSG00000019549	6591
REXO2	2035.28	-1.26305	0.44341	-2.84848	0.00439285	0.071311	ENSG00000076043	25996
RECQL	1588.1	1.2598	0.442447	2.84735	0.00440848	0.071496	ENSG00000004700	5965
ARFGEF1	6547.07	1.36221	0.47863	2.84606	0.00442633	0.0716555	ENSG00000066777	10565
BRSK2	175.844	3.59873	1.26447	2.84603	0.00442679	0.0716555	ENSG00000174672	9024
NF2	7156.93	-1.62386	0.571034	-2.84372	0.00445906	0.0721087	ENSG00000186575	4771
FAM83A	12.6777	7.15483	2.51633	2.84335	0.00446416		ENSG00000147689	84985
PITX1	59.1741	3.97666	1.39864	2.84323	0.00446589	0.072145	ENSG00000069011	5307
SEC24A	4028.7	1.61013	0.566463	2.84242	0.00447718	0.072145	ENSG00000113615	10802
PPARD	4540.63	1.25153	0.440311	2.84239	0.00447768	0.072145	ENSG00000112033	5467
RLF	2711.19	1.99288	0.70114	2.84234	0.00447838	0.072145	ENSG00000117000	6018
HNF4G	254.173	3.73894	1.3159	2.84135	0.00449224	0.0722994	ENSG00000164749	3174
ERN1	1200.62	1.63557	0.575773	2.84065	0.00450213	0.0723888	ENSG00000178607	2081
ENSG00000253882	681.594	2.70412	0.952036	2.84035	0.00450636	0.0723888	ENSG00000253882	NA
ADORA1	1583.08	-3.76347	1.32518	-2.83997	0.00451176	0.0724067	ENSG00000163485	134
NHERF1	6763.42	1.99403	0.70246	2.83863	0.00453073	0.0726421	ENSG00000109062	9368
IGFBP5	17219.9	-3.0186	1.06375	-2.83771	0.00454391	0.0727299	ENSG00000115461	3488
PTTG1	786.208	-1.94415	0.68513	-2.83764	0.00454481	0.0727299	ENSG00000164611	9232
CRABP2	501.174	2.81833	0.993741	2.83608	0.00456703	0.0729916	ENSG00000143320	1382
PRICKLE1	1051.47	-2.0375	0.71847	-2.83589	0.00456981	0.0729916	ENSG00000139174	144165
AFF4	13548.8	1.49179	0.526158	2.83525	0.00457893	0.0730222	ENSG00000072364	27125
KIFC1	754.205	-1.87596	0.661745	-2.83487	0.00458446	0.0730222	ENSG00000237649	3833
COL4A3	1271.17	1.75021	0.61739	2.83485	0.00458468	0.0730222	ENSG00000169031	1285
RAD50	229.171	1.7057	0.60201	2.83334	0.00460637	0.0732985	ENSG00000113522	10111
TFRC	13935.7	1.43425	0.506391	2.8323	0.00462145	0.0734231	ENSG00000072274	7037
RAPGEF1	7822.97	1.49601	0.528215	2.8322	0.00462289	0.0734231	ENSG00000107263	2889
PBX1	635.122	-1.97747	0.698628	-2.83051	0.00464733	0.0737271	ENSG00000185630	5087
ENSG00000256967	53.9841	2.79762	0.98846	2.83028	0.00465075	0.0737271	ENSG00000256967	NA
POLR3H	1705.52	-1.05795	0.374037	-2.82848	0.00467701	0.0740738	ENSG00000100413	171568
ZNF296	301.675	2.03762	0.721188	2.82536	0.00472269	0.074541	ENSG00000170684	162979
NIPAL4	2343.53	2.39038	0.846148	2.82501	0.00472788	0.074541	ENSG00000172548	348938
ZHX2	4000.5	1.67539	0.593107	2.82478	0.00473136	0.074541	ENSG00000178764	22882
KLHL2	1904.19	1.04241	0.369027	2.82474	0.00473193	0.074541	ENSG00000109466	11275
PI4KAP1	883.184	1.73638	0.61471	2.82471	0.00473227	0.074541	ENSG00000274602	NA
ASTN2	569.115	-2.0523	0.726562	-2.82467	0.00473297	0.074541	ENSG00000148219	23245
ANKRD37	684.581	2.86466	1.01439	2.824	0.00474277	0.0746257	ENSG00000186352	353322
PTGS1	1564.7	2.64401	0.936469	2.82338	0.00475201	0.0747015	ENSG00000095303	5742
SH3BP1	218.853	-2.69067	0.953269	-2.82257	0.00476408	0.0747194	ENSG00000100092	23616
MLLT11	943.031	-1.48036	0.524484	-2.82251	0.00476496	0.0747194	ENSG00000213190	10962
CNTN6	84.3461	-3.68409	1.3053	-2.82241	0.00476641	0.0747194	ENSG00000134115	27255
WDR76	274.772	-2.13581	0.757047	-2.82124	0.00478388	0.0749239	ENSG00000092470	79968
ALKAL2	180.915	3.26048	1.15613	2.82018	0.00479973	0.0751024	ENSG00000189292	285016
EFL1	1731.15	1.09664	0.389078	2.81855	0.00482405	0.0754131	ENSG00000140598	79631
CRYBG3	1184.89	1.94494	0.690534	2.81657	0.0048539	0.0758097	ENSG00000080200	131544
ERCC6L	113.241	-3.06794	1.08942	-2.81613	0.00486063	0.0758447	ENSG00000186871	54821
TMBIM4	660.847	-1.10726	0.393282	-2.81543	0.00487122	0.0759398	ENSG00000155957	51643
HOXB6	605.829	-1.49504	0.531543	-2.81265	0.00491353	0.0765288	ENSG00000108511	3216
KIAA1671	3356.21	1.74238	0.619714	2.81159	0.00492978	0.0767112	ENSG00000197077	85379
LINC01504	39.8164	5.17406	1.84119	2.81016	0.00495162	0.0768454	ENSG00000225434	100507540
PROSER2	4062.25	1.76344	0.627532	2.81013	0.00495222	0.0768454	ENSG00000148426	254427
ZNF512	680.925	-1.34889	0.480061	-2.80983	0.00495683	0.0768454	ENSG00000243943	84450
DONSON	502.812	-1.74859	0.622361	-2.8096	0.00496028	0.0768454	ENSG00000159147	29980
CDCA8	400.515	-2.63247	0.937036	-2.80936	0.00496405	0.0768454	ENSG00000134690	55143
H1-2	1921.1	2.69727	0.960138	2.80925	0.00496569	0.0768454	ENSG00000187837	3006
PTGER1	221.385	2.55568	0.910027	2.80836	0.00497952	0.0769483	ENSG00000160951	5731
ARHGAP21	7166.11	1.54173	0.549005	2.80823	0.00498144	0.0769483	ENSG00000107863	57584
MYLK	15902.5	-2.39474	0.852893	-2.80779	0.00498829	0.0769837	ENSG00000065534	4638
ZCCHC2	1592.27	1.78955	0.637455	2.80733	0.00499537	0.076993	ENSG00000141664	54877
NRSN2-AS1	209.285	1.87509	0.667965	2.80716	0.004998	0.076993	ENSG00000225377	100507459
SLC25A20	775.516	-1.6944	0.603816	-2.80614	0.00501384	0.0771187	ENSG00000178537	788
SOX9	2444.72	2.26451	0.807012	2.80605	0.0050153	0.0771187	ENSG00000125398	6662
TMSB4X	67599.8	-1.01606	0.362361	-2.80399	0.00504749	0.0775432	ENSG00000205542	7114
RB1CC1	5291.74	1.6061	0.572877	2.80356	0.00505412	0.077558	ENSG00000023287	9821
TMTC2	642.455	1.79916	0.64179	2.80334	0.00505763	0.077558	ENSG00000179104	160335
RRM2	448.161	-4.18565	1.49467	-2.80039	0.0051041	0.0781996	ENSG00000171848	6241
ZXDC	1733.91	1.32465	0.473228	2.79919	0.00512317	0.0784208	ENSG00000070476	79364
COL7A1	10722.6	-2.04766	0.732003	-2.79734	0.00515247	0.0787978	ENSG00000114270	1294
SMPDL3A	1081.16	1.49161	0.533386	2.79649	0.00516602	0.0789054	ENSG00000172594	10924
C6orf141	274.212	2.3155	0.828082	2.79622	0.00517045	0.0789054	ENSG00000197261	135398
RBCK1	13657.1	1.51675	0.542465	2.79603	0.00517351	0.0789054	ENSG00000125826	10616
RASSF6	730.043	3.11431	1.11406	2.79546	0.00518257	0.0789723	ENSG00000169435	166824
FBXL7	484.076	-2.08394	0.745755	-2.79441	0.00519947	0.0791134	ENSG00000183580	23194
GPR68	282.401	-2.26187	0.809479	-2.79423	0.00520233	0.0791134	ENSG00000119714	8111
VSNL1	25.0934	-4.44571	1.59116	-2.79401	0.00520588	0.0791134	ENSG00000163032	7447
SRP14	13270.6	-0.968607	0.346751	-2.79338	0.00521608	0.0791286	ENSG00000140319	6727
ATP8B1	1536.6	-1.40477	0.502895	-2.79337	0.00521624	0.0791286	ENSG00000081923	5205
REXO1	2403.07	1.21837	0.43623	2.79296	0.00522277	0.0791565	ENSG00000079313	57455
CDKN1A	34503.4	1.41412	0.506588	2.79146	0.00524704	0.0794532	ENSG00000124762	1026
AFP	16.7063	-5.10387	1.82895	-2.7906	0.00526096	0.0795927	ENSG00000081051	174
CRACD	401.062	1.42839	0.512144	2.78904	0.00528652	0.0799077	ENSG00000109265	57482
RHOJ	30.7021	-4.21011	1.5123	-2.78391	0.00537087	0.0809562	ENSG00000126785	57381
ENTREP2	338.185	2.81918	1.01269	2.78386	0.00537162	0.0809562	ENSG00000104059	23359
NPNT	395.669	3.84802	1.38233	2.78371	0.00537405	0.0809562	ENSG00000168743	255743
PRKG2	246.559	-2.35301	0.845379	-2.78338	0.00537963	0.0809562	ENSG00000138669	5593
OCLNP1	75.403	4.66332	1.67557	2.78313	0.0053837	0.0809562	ENSG00000230847	NA
ITGB1-DT	495.014	1.92428	0.691421	2.78308	0.00538462	0.0809562	ENSG00000229656	NA
TRABD2A	153.304	2.04278	0.734406	2.78155	0.00541004	0.0812492	ENSG00000186854	129293
TRABD2A	153.304	2.04278	0.734406	2.78155	0.00541004	0.0812492	ENSG00000186854	105374836
SH3RF2	783.368	-1.55363	0.558594	-2.78133	0.00541373	0.0812492	ENSG00000156463	153769
HJURP	611.202	-3.63171	1.30622	-2.78031	0.00543063	0.0814306	ENSG00000123485	55355
TMEM196	68.6638	-4.37684	1.57512	-2.77874	0.00545709	0.0817547	ENSG00000173452	256130
SEL1L3	12362.5	0.998196	0.359287	2.77827	0.00546487	0.0817988	ENSG00000091490	23231
DSCAML1	882.968	2.28037	0.821199	2.77688	0.0054884	0.0820783	ENSG00000177103	57453
TRIM33	3059.25	1.21456	0.437741	2.7746	0.00552689	0.0825808	ENSG00000197323	51592
TPD52	2464.04	1.50053	0.540917	2.77404	0.00553652	0.0826516	ENSG00000076554	7163
TPD52	2464.04	1.50053	0.540917	2.77404	0.00553652	0.0826516	ENSG00000076554	124188259
PLAGL1	2006.93	1.54431	0.556915	2.77298	0.00555453	0.0828415	ENSG00000118495	5325
SNTB1	4433.18	1.7135	0.618033	2.7725	0.00556267	0.0828415	ENSG00000172164	6641
OSTC	4128.84	-1.16774	0.421214	-2.77232	0.00556581	0.0828415	ENSG00000198856	58505
RPS2P5	12052.3	-1.04915	0.378462	-2.77214	0.00556885	0.0828415	ENSG00000240342	NA
STS	1747.97	1.58044	0.570336	2.77108	0.00558711	0.0830376	ENSG00000101846	412
P2RY11	475.87	2.12541	0.767075	2.7708	0.00559186	0.0830376	ENSG00000244165	5032
CFAP20DC	439.8	1.96322	0.708675	2.77028	0.00560088	0.0830986	ENSG00000163689	200844
NETO2	1535.09	-1.54473	0.557697	-2.76984	0.00560844	0.0831377	ENSG00000171208	81831
GCH1	553.506	1.72316	0.6222	2.76946	0.00561499	0.083162	ENSG00000131979	2643
XRCC3	555.123	-1.57485	0.568732	-2.76906	0.00562186	0.0831908	ENSG00000126215	7517
LYNX1	350.854	-1.82265	0.658475	-2.76799	0.00564031	0.0833907	ENSG00000180155	66004
GSK3B	6320.48	1.36078	0.491707	2.76747	0.00564936	0.0834515	ENSG00000082701	2932
CDA	1965.01	2.32794	0.841502	2.76641	0.00566778	0.0836505	ENSG00000158825	978
TENT4B	963.81	1.62926	0.589138	2.7655	0.00568364	0.0837575	ENSG00000121274	64282
ACTA2	435.965	-1.31914	0.477013	-2.76542	0.00568494	0.0837575	ENSG00000107796	59
SHANK3	2078.2	2.47359	0.894845	2.76427	0.00570511	0.0839814	ENSG00000251322	85358
MXI1	3303.32	1.80016	0.651399	2.76352	0.0057181	0.0840582	ENSG00000119950	4601
SCDP1	19.6632	3.9681	1.43595	2.7634	0.00572028	0.0840582	ENSG00000226549	NA
CCNA2	589.543	-2.36728	0.85692	-2.76255	0.00573524	0.084205	ENSG00000145386	890
LINC01836	72.4174	-3.888	1.4077	-2.76194	0.00574584	0.0842873	ENSG00000267530	NA
PTGR1	4982.41	1.46313	0.529835	2.76148	0.00575395	0.084333	ENSG00000106853	22949
NUCB2	1347.35	-1.73024	0.626793	-2.76047	0.00577185	0.084522	ENSG00000070081	4925
RNF39	182.597	1.76995	0.641497	2.7591	0.00579613	0.0847782	ENSG00000204618	80352
LINC01116	463.708	-2.31146	0.837825	-2.75888	0.00579998	0.0847782	ENSG00000163364	375295
KANK2	4938.51	-1.93657	0.702004	-2.75863	0.00580439	0.0847782	ENSG00000197256	25959
TRIM25	8223.09	1.73096	0.627686	2.75769	0.00582111	0.084949	ENSG00000121060	7706
MEF2D	4194.59	1.22538	0.444417	2.75727	0.0058286	0.0849849	ENSG00000116604	4209
ALYREF	1594.68	-1.11972	0.406231	-2.75637	0.00584474	0.0851467	ENSG00000183684	10189
ARID3A	2492.94	1.8691	0.678355	2.75534	0.00586312	0.0853409	ENSG00000116017	1820
SOAT1	7168.94	1.30126	0.472386	2.75465	0.00587552	0.0854479	ENSG00000057252	6646
MYL6B	1753.19	-1.09602	0.398645	-2.74936	0.0059711	0.0867632	ENSG00000196465	140465
BMF	1918.02	-2.22252	0.808519	-2.74888	0.00597992	0.0868167	ENSG00000104081	90427
TBXA2R	174.717	-2.49912	0.909275	-2.74847	0.00598736	0.0868502	ENSG00000006638	6915
POGLUT2	1822.91	-2.02361	0.737213	-2.74494	0.00605212	0.0877142	ENSG00000134901	79070
ENSG00000273443	84.1201	2.98701	1.0883	2.74466	0.00605734	0.0877146	ENSG00000273443	NA
HSPB6	54.573	-4.11334	1.49896	-2.74413	0.00606708	0.0877804	ENSG00000004776	126393
PPP1R3C	1404.15	2.33775	0.852495	2.74225	0.00610199	0.08821	ENSG00000119938	5507
GLIPR1-AS1	98.8187	2.71659	0.990753	2.74195	0.00610765	0.0882163	ENSG00000257497	NA
ADAMTS9-AS1	105.408	4.41982	1.61241	2.74113	0.00612288	0.0883344	ENSG00000241158	101929335
ANO9	1200.47	2.40218	0.876406	2.74095	0.00612627	0.0883344	ENSG00000185101	338440
PIP5KL1	133.392	2.2608	0.825039	2.74024	0.0061395	0.0884041	ENSG00000167103	138429
FZD5	1319.02	0.964418	0.351961	2.74013	0.00614157	0.0884041	ENSG00000163251	7855
LRP3	1310.56	-1.58271	0.578028	-2.73813	0.00617903	0.0887823	ENSG00000130881	4037
MYO6	7425.05	1.51788	0.554353	2.73811	0.00617941	0.0887823	ENSG00000196586	4646
CYP27B1	137.39	1.71452	0.62622	2.73788	0.00618361	0.0887823	ENSG00000111012	1594
LRRC75A	111.781	3.30678	1.20801	2.73739	0.00619296	0.0888411	ENSG00000181350	388341
CLDN4	14832.3	3.37086	1.23164	2.73689	0.00620221	0.0888975	ENSG00000189143	1364
PDE10A	2440.6	1.305	0.476867	2.73662	0.00620741	0.0888975	ENSG00000112541	10846
PDE10A	2440.6	1.305	0.476867	2.73662	0.00620741	0.0888975	ENSG00000112541	90632
SNX10	2925.96	2.3619	0.863177	2.73629	0.00621364	0.0889113	ENSG00000086300	29887
PRKAA2	2055.91	1.44845	0.529526	2.73537	0.00623102	0.0890756	ENSG00000162409	5563
ENSG00000272144	25.2887	-4.25573	1.55595	-2.73512	0.00623566	0.0890756	ENSG00000272144	NA
ENSG00000272010	27.4417	-4.03724	1.47686	-2.73367	0.00626335	0.0892966	ENSG00000272010	NA
GRAMD2B	2633.8	1.70639	0.624245	2.73352	0.00626614	0.0892966	ENSG00000155324	65983
MUC12	138.177	3.56757	1.30514	2.73348	0.00626698	0.0892966	ENSG00000205277	10071
FDFT1	11455.2	1.41626	0.51833	2.73236	0.00628828	0.0895245	ENSG00000079459	2222
RGPD6	4223.11	1.76519	0.646546	2.73019	0.00632981	0.09004	ENSG00000183054	729540
SLC5A10	78.9265	3.93144	1.44091	2.72844	0.00636344	0.0904422	ENSG00000154025	125206
NOS3	90.8967	4.28276	1.5705	2.727	0.00639133	0.0907623	ENSG00000164867	4846
PSAT1	10368.4	2.03902	0.747864	2.72646	0.00640177	0.0908342	ENSG00000135069	29968
ZNF600	742.041	2.02	0.741753	2.72328	0.00646382	0.0916376	ENSG00000189190	162966
USP32P4	54.775	2.70714	0.994369	2.72247	0.00647956	0.0917607	ENSG00000263887	NA
ZBTB21	1184.85	1.51615	0.55694	2.72228	0.00648336	0.0917607	ENSG00000173276	49854
IRX3	903.296	-2.90906	1.06897	-2.72136	0.00650142	0.0919393	ENSG00000177508	79191
H2AC25	595.271	2.40039	0.882313	2.72057	0.00651703	0.0920831	ENSG00000181218	92815
ID4	735.745	2.73038	1.00375	2.72017	0.00652482	0.092116	ENSG00000172201	3400
RAP2B	4521.31	1.73028	0.636397	2.71887	0.00655063	0.09238	ENSG00000181467	5912
PGK1	59784.5	1.53184	0.563451	2.71867	0.00655445	0.09238	ENSG00000102144	5230
WNK4	792.956	2.17622	0.800631	2.71813	0.00656517	0.0924541	ENSG00000126562	65266
CCDC74B	285.14	-1.90484	0.701209	-2.71651	0.00659734	0.0927745	ENSG00000152076	91409
PAQR8	394.339	-1.9331	0.711631	-2.71644	0.00659891	0.0927745	ENSG00000170915	85315
PTPRF	30557.1	1.32469	0.48775	2.71592	0.00660911	0.0928407	ENSG00000142949	5792
ATP2A1	110.516	2.87292	1.05811	2.71515	0.00662452	0.0929798	ENSG00000196296	487
PITPNC1	1436.7	1.39346	0.513359	2.7144	0.00663954	0.0931133	ENSG00000154217	26207
TRAF6	864.05	1.21667	0.448494	2.71279	0.0066719	0.0934172	ENSG00000175104	7189
RNF180	368.109	1.4933	0.550475	2.71274	0.00667291	0.0934172	ENSG00000164197	285671
TEX261	3241.87	-0.952106	0.351007	-2.7125	0.00667779	0.0934172	ENSG00000144043	113419
CALCR	94.958	4.58129	1.68933	2.7119	0.00668989	0.0935091	ENSG00000004948	799
PATL1	4328.62	1.31528	0.485068	2.71153	0.00669726	0.0935347	ENSG00000166889	219988
SULT1C2	991.915	2.94711	1.08801	2.70871	0.00675452	0.0942269	ENSG00000198203	6819
ENSG00000268205	966.051	-1.46352	0.540379	-2.70832	0.00676249	0.0942269	ENSG00000268205	NA
ENSG00000230882	75.8381	2.89879	1.07035	2.70827	0.00676355	0.0942269	ENSG00000230882	NA
SERPINA1	31342.7	3.19861	1.18145	2.70736	0.00678206	0.094407	ENSG00000197249	5265
REELD1	61.7464	4.35689	1.60961	2.7068	0.00679362	0.09449	ENSG00000250673	345051
CHRDL1	3498.16	2.24801	0.830677	2.70624	0.006805	0.0945704	ENSG00000101938	91851
UPB1	34.0313	3.91091	1.44545	2.70568	0.00681645	0.0946517	ENSG00000100024	51733
JMJD1C	3597.52	1.63435	0.604579	2.70329	0.00686564	0.0952566	ENSG00000171988	221037
FADS2	16903.4	1.42296	0.526569	2.70231	0.00688586	0.0953893	ENSG00000134824	9415
PANK3	5505.36	1.21561	0.449847	2.70228	0.0068865	0.0953893	ENSG00000120137	79646
SYNPO	3287.18	-1.7791	0.658598	-2.70135	0.00690588	0.0955794	ENSG00000171992	11346
CLCN6	1737.97	1.2773	0.472891	2.70105	0.00691202	0.0955861	ENSG00000011021	1185
STK40	3514.27	1.26339	0.467793	2.70074	0.00691856	0.0955984	ENSG00000196182	83931
ZFPM2-AS1	348.12	-1.87304	0.693672	-2.70019	0.00693003	0.0956275	ENSG00000251003	NA
PCLAF	119.159	-4.31619	1.59853	-2.70009	0.00693199	0.0956275	ENSG00000166803	9768
RNF169	717.603	1.53831	0.569895	2.69929	0.00694878	0.095781	ENSG00000166439	254225
QPCT	3208.24	1.46046	0.541143	2.69884	0.00695818	0.0958324	ENSG00000115828	25797
AK4	13768.6	1.73665	0.643589	2.69839	0.00696758	0.0958837	ENSG00000162433	205
NFASC	85.8524	3.62077	1.34206	2.69791	0.00697767	0.0959444	ENSG00000163531	23114
C1RL-AS1	200.273	1.98019	0.734345	2.69654	0.00700646	0.0962021	ENSG00000205885	283314
CCNP	111.158	4.04989	1.50192	2.69647	0.0070078	0.0962021	ENSG00000105219	79935
DHRS13	433.467	2.21402	0.821278	2.69582	0.00702156	0.0963128	ENSG00000167536	147015
HERC2P5	18.5111	-5.27823	1.95885	-2.69456	0.00704813	0.0965988	ENSG00000260644	NA
BTBD3	2193.4	1.76455	0.655066	2.6937	0.00706639	0.0967492	ENSG00000132640	22903
GRPEL1	2733.99	1.16668	0.433185	2.69326	0.00707581	0.0967492	ENSG00000109519	80273
REL	249.639	1.6707	0.620332	2.69323	0.00707628	0.0967492	ENSG00000162924	5966
LOXL2	24606.7	-1.8053	0.67038	-2.69296	0.00708215	0.0967512	ENSG00000134013	4017
CCNG2	6399.16	1.80148	0.669068	2.69252	0.00709152	0.096801	ENSG00000138764	901
GPI	24283	1.20241	0.447018	2.68985	0.00714842	0.0974715	ENSG00000105220	2821
AGO2	4147.27	1.4474	0.538132	2.68967	0.00715219	0.0974715	ENSG00000123908	27161
HDGFL2	5902.15	-1.15885	0.4309	-2.68937	0.00715874	0.0974715	ENSG00000167674	84717
GJB3	1165.97	3.81287	1.41788	2.68914	0.00716372	0.0974715	ENSG00000188910	2707
DLGAP5	467.355	-4.22749	1.57252	-2.68835	0.00718069	0.0976238	ENSG00000126787	9787
RUFY3	1869.41	1.42938	0.532112	2.68623	0.00722623	0.098164	ENSG00000018189	22902
EZH2	600.147	-1.48991	0.554794	-2.68551	0.00724186	0.098288	ENSG00000106462	2146
DMXL1	2243.98	1.36383	0.507893	2.68528	0.00724699	0.098288	ENSG00000172869	1657
KLHL29	1807.15	1.65799	0.617553	2.68477	0.007258	0.0983584	ENSG00000119771	114818
H4C5	59.3994	4.40848	1.64275	2.6836	0.00728339	0.0985376	ENSG00000276966	8367
ZDBF2	835.471	1.5793	0.588509	2.68355	0.00728443	0.0985376	ENSG00000204186	57683
HDAC9	3624.75	1.71105	0.637696	2.68318	0.00729267	0.0985376	ENSG00000048052	9734
UBE2E4P	124.201	-1.59602	0.594913	-2.68278	0.00730135	0.0985376	ENSG00000233247	NA
RCN1P2	151.993	-2.56232	0.955242	-2.68238	0.00731006	0.0985376	ENSG00000214455	NA
ADRB2	271.066	1.90967	0.711953	2.68229	0.0073119	0.0985376	ENSG00000169252	154
SIRT1	2559.4	1.77314	0.661056	2.68229	0.00731204	0.0985376	ENSG00000096717	23411
FAM131C	257.99	2.05614	0.766664	2.68193	0.00731991	0.098565	ENSG00000185519	348487
PTMS	11188.9	-1.05279	0.392637	-2.68132	0.00733322	0.0985955	ENSG00000159335	5763
RAPGEF5	149.528	2.09123	0.780013	2.68102	0.00733986	0.0985955	ENSG00000136237	9771
PIMREG	232.533	-3.94231	1.47053	-2.68088	0.00734293	0.0985955	ENSG00000129195	54478
GIPR	151.354	2.01654	0.752227	2.68076	0.00734551	0.0985955	ENSG00000010310	2696
PRR11	650.167	-1.95326	0.728818	-2.68004	0.00736141	0.0987305	ENSG00000068489	55771
CLDN12	3778.09	1.38665	0.5175	2.67952	0.00737273	0.0988039	ENSG00000157224	9069
TYRO3	867.118	-1.33422	0.498184	-2.67817	0.00740259	0.098989	ENSG00000092445	7301
KANK3	354.418	2.72382	1.01711	2.67801	0.00740612	0.098989	ENSG00000186994	256949
SIGIRR	1498.17	1.78078	0.664971	2.67797	0.00740688	0.098989	ENSG00000185187	59307
FAM83B	282.744	3.42483	1.279	2.67774	0.00741209	0.098989	ENSG00000168143	222584
PCDHGA1	53.2054	-3.07177	1.14722	-2.67757	0.00741583	0.098989	ENSG00000204956	56114
KRT7	5443.35	2.45689	0.917793	2.67696	0.00742941	0.0990378	ENSG00000135480	3855
RHPN2	4921.92	1.31716	0.492049	2.67688	0.00743121	0.0990378	ENSG00000131941	85415
SLC36A4	1530.46	1.46282	0.546523	2.6766	0.00743737	0.0990418	ENSG00000180773	120103
Y_RNA	58.2079	-2.57203	0.961089	-2.67617	0.00744698	0.0990917	ENSG00000206706	NA
GAB1	1097.43	1.28596	0.480761	2.67485	0.0074763	0.0993299	ENSG00000109458	2549
KNL1	301.81	-3.85536	1.44134	-2.67483	0.00747663	0.0993299	ENSG00000137812	57082
HIPK3	4766.11	1.23373	0.461385	2.67398	0.0074957	0.0995049	ENSG00000110422	10114
HMGCR	6488.7	1.32834	0.497518	2.66993	0.00758666	0.100633	ENSG00000113161	3156
ABCA3	4352.47	2.15902	0.809018	2.66869	0.00761476	0.100927	ENSG00000167972	21
MMP16	234.215	-2.65063	0.99384	-2.66706	0.00765179	0.101255	ENSG00000156103	4325
DHCR7	12116.7	1.71731	0.643944	2.66686	0.00765632	0.101255	ENSG00000172893	1717
ZBED4	2702.91	1.20678	0.452519	2.66681	0.00765749	0.101255	ENSG00000100426	9889
AFF3	578.402	2.77252	1.04001	2.66587	0.00767896	0.10146	ENSG00000144218	3899
WHAMMP2	339.93	2.41913	0.907676	2.6652	0.00769435	0.101509	ENSG00000248334	NA
CREB3L1	891.382	-2.4248	0.909849	-2.66506	0.00769751	0.101509	ENSG00000157613	90993
TXNRD2	1724.16	-1.17995	0.442772	-2.66492	0.00770073	0.101509	ENSG00000184470	10587
RHOV	88.7852	3.49272	1.31223	2.66167	0.00777551	0.102392	ENSG00000104140	171177
COX7A1	508.958	-3.51013	1.31886	-2.66148	0.0077798	0.102392	ENSG00000161281	1346
RPS15A	987.287	-1.78337	0.670985	-2.65784	0.00786439	0.103359	ENSG00000134419	6210
ILRUN	7670.92	0.937019	0.352578	2.65762	0.00786951	0.103359	ENSG00000196821	64771
RNF149	6708.38	1.24282	0.467661	2.65753	0.00787167	0.103359	ENSG00000163162	284996
PIGC	1067.38	-0.969701	0.364968	-2.65695	0.00788508	0.103455	ENSG00000135845	5279
SLC39A14	15704.7	1.87319	0.705256	2.65604	0.00790646	0.103655	ENSG00000104635	23516
RNF38	2425.57	1.3846	0.521382	2.65563	0.00791595	0.103699	ENSG00000137075	152006
TBX2-AS1	23.6861	5.07829	1.9131	2.65449	0.0079429	0.103967	ENSG00000267280	101927855
TBX2-AS1	23.6861	5.07829	1.9131	2.65449	0.0079429	0.103967	ENSG00000267280	103689912
PMAIP1	3872.16	2.44356	0.920625	2.65424	0.00794874	0.103967	ENSG00000141682	5366
DTNA	1917.34	1.84874	0.696664	2.65371	0.00796128	0.104051	ENSG00000134769	1837
NTNG1	2433.12	-1.52769	0.575789	-2.6532	0.00797317	0.104114	ENSG00000162631	22854
SELENOM	2101.14	-1.45665	0.549063	-2.65298	0.00797844	0.104114	ENSG00000198832	140606
CFH	3225.82	-2.58227	0.973654	-2.65215	0.00799816	0.104194	ENSG00000000971	3075
MCM3	2078.6	-1.54676	0.583246	-2.65199	0.00800198	0.104194	ENSG00000112118	4172
SCPEP1	1611.74	-1.27415	0.480494	-2.65175	0.00800752	0.104194	ENSG00000121064	59342
ANXA4	27020.8	2.01997	0.761876	2.65131	0.00801808	0.104194	ENSG00000196975	307
PDZK1IP1	19683.6	2.16431	0.816325	2.65129	0.0080185	0.104194	ENSG00000162366	10158
PEG13	99.3357	3.81192	1.43783	2.65116	0.00802154	0.104194	ENSG00000282164	NA
ENSG00000261762	12.2087	-5.21806	1.96874	-2.65046	0.00803818		ENSG00000261762	NA
ZMYND8	4043.66	1.45073	0.547714	2.6487	0.00808027	0.104876	ENSG00000101040	23613
TCEAL2	11.8382	-6.01296	2.2709	-2.64783	0.00810097		ENSG00000184905	140597
FAM234A	3670.59	-1.35205	0.510704	-2.64742	0.00811078	0.105191	ENSG00000167930	83986
FAM86B1	345.061	1.76174	0.665593	2.64688	0.00812388	0.105247	ENSG00000186523	85002
YAE1	343.059	-1.2448	0.470315	-2.64673	0.00812753	0.105247	ENSG00000241127	57002
TMEM170B	468.932	1.69927	0.642263	2.64575	0.0081511	0.105471	ENSG00000205269	100113407
KMT2C	4069.31	1.69971	0.642681	2.64472	0.00817577	0.105709	ENSG00000055609	58508
RPS18P5	922.72	-1.75582	0.664729	-2.64141	0.0082562	0.106668	ENSG00000242299	NA
H2BC20P	304.794	2.17053	0.822187	2.63994	0.00829205	0.107032	ENSG00000261716	NA
SMCO4	438.296	-1.49479	0.566265	-2.63974	0.00829703	0.107032	ENSG00000166002	56935
P3H4	3779.06	-1.28496	0.486866	-2.63925	0.00830898	0.107104	ENSG00000141696	10609
C4B-AS1	18.831	5.17093	1.9599	2.63837	0.00833056	0.1073	ENSG00000229776	102060414
TUBA1A	23106.6	-1.69539	0.642702	-2.63791	0.00834196	0.107365	ENSG00000167552	7846
MAN2A1	4770.41	1.04191	0.395101	2.63706	0.00836279	0.107552	ENSG00000112893	4124
ZNF83	2070.69	1.31823	0.499956	2.63669	0.00837181	0.107586	ENSG00000167766	55769
SSPOP	83.3081	2.63057	0.998068	2.63566	0.00839727	0.107831	ENSG00000197558	NA
STON1	149.907	-3.27329	1.24331	-2.63272	0.00847043	0.108688	ENSG00000243244	11037
MFHAS1	6996.78	1.32597	0.503827	2.6318	0.00849347	0.108901	ENSG00000147324	9258
ZNF318	2800.42	1.46979	0.558575	2.63132	0.00850539	0.108971	ENSG00000171467	24149
PICART1	407.262	1.56838	0.596216	2.63056	0.00852437	0.10904	ENSG00000246640	284080
MKLN1-AS	378.195	2.08373	0.792188	2.63034	0.00852984	0.10904	ENSG00000236753	100506881
CHI3L2	475.53	4.40134	1.6733	2.63033	0.0085301	0.10904	ENSG00000064886	1117
MARCHF4	287.115	1.91783	0.72932	2.62962	0.00854813	0.109187	ENSG00000144583	57574
FGF12	416.525	2.18526	0.831282	2.62879	0.00856895	0.109334	ENSG00000114279	2257
TMEM238	277.829	1.8868	0.717792	2.62862	0.00857314	0.109334	ENSG00000233493	388564
ZBTB25	949.126	1.3939	0.530324	2.62839	0.00857906	0.109334	ENSG00000089775	7597
SMURF1	3123.52	1.45006	0.551773	2.62801	0.00858856	0.109373	ENSG00000198742	57154
PRR16	126.426	-3.45183	1.31373	-2.62749	0.00860165	0.109387	ENSG00000184838	51334
EFNB3	274.297	-3.84759	1.46438	-2.62746	0.0086026	0.109387	ENSG00000108947	1949
RPS11P5	18.2134	3.89947	1.48503	2.62585	0.00864328	0.109822	ENSG00000232888	NA
ERFL	20.3815	5.28596	2.01385	2.62481	0.00866982	0.110076	ENSG00000268041	390937
SCG5	525.829	-1.62671	0.619947	-2.62395	0.00869154	0.110269	ENSG00000166922	6447
ABCC9	25.6024	-4.11003	1.56709	-2.62271	0.00872347	0.11044	ENSG00000069431	10060
SEMA3A	831.206	-1.47494	0.562383	-2.62265	0.00872481	0.11044	ENSG00000075213	10371
STOM	4498.55	1.66849	0.636224	2.62248	0.00872912	0.11044	ENSG00000148175	2040
AIDAP2	59.4969	3.05568	1.16522	2.62241	0.00873115	0.11044	ENSG00000251429	NA
PLA2G4A	112.697	-3.45555	1.3179	-2.62201	0.00874129	0.110485	ENSG00000116711	5321
ARMCX4	459.383	-1.52856	0.583343	-2.62035	0.00878389	0.110941	ENSG00000196440	100131755
CYSTM1	5609.49	1.16891	0.446186	2.61977	0.00879886	0.111047	ENSG00000120306	84418
SLC12A8	871.677	-1.28939	0.492406	-2.61855	0.00883033	0.111361	ENSG00000221955	84561
PKD1P4	2575.89	1.37945	0.526947	2.61782	0.00884928	0.111517	ENSG00000205746	NA
EXPH5	591.789	2.38642	0.912017	2.61663	0.00888015	0.111822	ENSG00000110723	23086
NRXN3	458.138	2.01579	0.770461	2.61635	0.0088876	0.111833	ENSG00000021645	9369
BCL7C	562.002	-1.40914	0.538691	-2.61586	0.00890022	0.111846	ENSG00000099385	9274
NEDD8	814.776	-1.48738	0.568613	-2.6158	0.00890191	0.111846	ENSG00000129559	4738
NOTCH1	5384.42	2.43301	0.930806	2.61387	0.00895222	0.112395	ENSG00000148400	4851
STRN	2504.62	1.45413	0.556512	2.61294	0.00897682	0.11262	ENSG00000115808	6801
CELSR3	675.126	1.82017	0.696889	2.61186	0.00900524	0.112806	ENSG00000008300	1951
PCDHB10	42.4226	-4.14093	1.5855	-2.61176	0.0090078	0.112806	ENSG00000120324	56126
SMAD6	611	-1.43929	0.551112	-2.61161	0.00901168	0.112806	ENSG00000137834	4091
RELB	5718.85	1.89255	0.724969	2.61052	0.00904045	0.113083	ENSG00000104856	5971
ARHGAP26	847.243	1.22012	0.467628	2.60917	0.00907615	0.113445	ENSG00000145819	23092
RELN	1506.4	1.6778	0.64316	2.60869	0.00908904	0.113522	ENSG00000189056	5649
MIR4664	83.3418	3.43654	1.31812	2.60714	0.00913017	0.113919	ENSG00000265660	100616318
HHIP-AS1	91.4253	-3.53747	1.35692	-2.60699	0.00913424	0.113919	ENSG00000248890	646576
SH3BGRL	3328.73	-1.56484	0.600649	-2.60524	0.00918096	0.114417	ENSG00000131171	6451
PTH2R	154.902	3.92001	1.50551	2.60378	0.00922028	0.114822	ENSG00000144407	5746
CCNF	388.57	-1.66969	0.641425	-2.60309	0.00923873	0.114967	ENSG00000162063	899
ABLIM2	123.101	3.51961	1.35232	2.60264	0.00925091	0.114969	ENSG00000163995	84448
RAB11FIP1	3829.41	1.86432	0.716367	2.60247	0.0092556	0.114969	ENSG00000156675	80223
TSHZ3	315.205	-1.99539	0.766772	-2.60233	0.00925928	0.114969	ENSG00000121297	57616
BACH1	2911.1	1.58177	0.608063	2.60133	0.00928622	0.115219	ENSG00000156273	571
BACH1	2911.1	1.58177	0.608063	2.60133	0.00928622	0.115219	ENSG00000156273	100379661
ENSG00000268442	20.6912	-4.16345	1.60111	-2.60036	0.00931266	0.115462	ENSG00000268442	NA
ENSG00000254991	11.6303	6.04622	2.32632	2.59905	0.00934814		ENSG00000254991	NA
SPDL1	1726.09	-1.98469	0.763881	-2.59817	0.00937227	0.116044	ENSG00000040275	54908
NAA10	676.865	-1.50194	0.578086	-2.59813	0.00937332	0.116044	ENSG00000102030	8260
FBLN5	1080.23	2.48883	0.958271	2.59721	0.0093984	0.116185	ENSG00000140092	10516
ZNF469	651.39	-1.96812	0.757782	-2.59721	0.00939847	0.116185	ENSG00000225614	84627
LINC02392	166.108	4.76139	1.83362	2.59671	0.00941203	0.116267	ENSG00000258183	NA
CDKN2D	1043.53	1.84858	0.712256	2.59539	0.0094485	0.116574	ENSG00000129355	1032
SLC35E1	5810.47	1.32992	0.512432	2.59531	0.00945068	0.116574	ENSG00000127526	79939
STX3	6271.11	1.66847	0.64319	2.59406	0.00948501	0.116913	ENSG00000166900	6809
TSC22D2	4296.33	1.38968	0.536007	2.59265	0.0095239	0.117282	ENSG00000196428	9819
LITATS1	349.078	-1.30151	0.502033	-2.59247	0.00952886	0.117282	ENSG00000233621	728431
SLC39A4	1220.83	1.09931	0.424207	2.59145	0.00955719	0.117545	ENSG00000147804	55630
FAM219A	3937.59	1.53605	0.592946	2.59053	0.00958275	0.117711	ENSG00000164970	203259
BUB1B	374.601	-3.63766	1.40428	-2.5904	0.00958644	0.117711	ENSG00000156970	701
MAP3K21	1149.84	1.93716	0.747875	2.59022	0.00959155	0.117711	ENSG00000143674	84451
ENSG00000280206	125.021	-1.50687	0.581829	-2.58989	0.00960064	0.117737	ENSG00000280206	NA
RYBP	4919.35	1.883	0.727666	2.58773	0.00966113	0.118359	ENSG00000163602	23429
TRAPPC5	57.3454	2.73205	1.05591	2.58739	0.00967062	0.118359	ENSG00000181029	126003
NIPA1	2763.92	1.59798	0.617616	2.58733	0.00967236	0.118359	ENSG00000170113	123606
ADAMTS15	562.438	-3.52883	1.3652	-2.58485	0.00974225	0.119128	ENSG00000166106	170689
SPTB	112.727	4.52837	1.75246	2.58401	0.00976586	0.11933	ENSG00000070182	6710
ACSL4	10293.6	1.59351	0.61679	2.58356	0.00977868	0.1194	ENSG00000068366	2182
TCEAL3	1261.29	-1.49336	0.578172	-2.58289	0.00979757	0.119451	ENSG00000196507	85012
PTCHD4	565.82	-1.18028	0.456965	-2.58288	0.00979801	0.119451	ENSG00000244694	442213
ANKRD33B	2152.83	1.44016	0.557624	2.58266	0.00980408	0.119451	ENSG00000164236	651746
EPCAM	5447.23	2.9636	1.14904	2.57919	0.00990321	0.120572	ENSG00000119888	4072
BCL6	3562.39	1.44974	0.562405	2.57776	0.00994426	0.120985	ENSG00000113916	604
ZNF667-AS1	203.596	-1.53554	0.595839	-2.57711	0.00996299	0.121034	ENSG00000166770	100128252
UST	214.211	-3.32231	1.28925	-2.57694	0.00996803	0.121034	ENSG00000111962	10090
GPR37L1	99.2131	3.47591	1.349	2.57666	0.00997612	0.121034	ENSG00000170075	9283
ENSG00000283031	34.6068	4.73124	1.83622	2.57663	0.00997693	0.121034	ENSG00000283031	NA
EEPD1	166.971	-2.0758	0.806157	-2.57494	0.0100259	0.12154	ENSG00000122547	80820
DDIT4	4393.86	1.49585	0.581129	2.57403	0.0100521	0.121636	ENSG00000168209	54541
GPRIN2	157.464	-4.80194	1.8656	-2.57394	0.0100548	0.121636	ENSG00000204175	9721
KIF23	903.953	-1.77134	0.688188	-2.57392	0.0100553	0.121636	ENSG00000137807	9493
FZD1	3420.48	1.87659	0.729221	2.57343	0.0100697	0.121723	ENSG00000157240	8321
RAG1	173.639	1.64428	0.639204	2.57239	0.0100998	0.121999	ENSG00000166349	5896
NTM	1422.94	-2.92467	1.13773	-2.57062	0.0101516	0.122537	ENSG00000182667	50863
MREG	389.287	2.19735	0.855088	2.56973	0.0101778	0.122735	ENSG00000118242	55686
VPS37A	2587.15	1.1085	0.431415	2.56945	0.0101859	0.122735	ENSG00000155975	137492
INTS2	813.061	1.52074	0.591936	2.5691	0.0101963	0.122735	ENSG00000108506	57508
HOXB-AS4	56.3156	-3.43459	1.3369	-2.56908	0.010197	0.122735	ENSG00000242207	100874351
SLC38A10	9161.59	-0.931652	0.362725	-2.56848	0.0102144	0.122784	ENSG00000157637	124565
NOL3	2064.69	1.31385	0.511537	2.56844	0.0102157	0.122784	ENSG00000140939	8996
CHMP6	762.117	-1.08771	0.423544	-2.56811	0.0102254	0.122813	ENSG00000176108	79643
AKAP5	232.507	-3.54909	1.38217	-2.56777	0.0102355	0.122848	ENSG00000179841	9495
PATJ	4357.17	1.37228	0.534631	2.56679	0.0102646	0.123107	ENSG00000132849	10207
SLC2A1	49502.8	2.27609	0.886828	2.56655	0.0102717	0.123107	ENSG00000117394	6513
DISP3	51.5245	-5.04799	1.96764	-2.5655	0.0103028	0.123314	ENSG00000204624	57540
ZNF160	1661.13	1.02232	0.398492	2.56547	0.0103035	0.123314	ENSG00000170949	90338
CCDC88C	1614.69	1.69479	0.66087	2.56449	0.0103328	0.123577	ENSG00000015133	440193
GSDMB	365.089	1.90675	0.744056	2.56264	0.0103879	0.124148	ENSG00000073605	55876
PSMC5	3871.65	-0.984345	0.384244	-2.56177	0.0104139	0.124293	ENSG00000087191	5705
SPTBN1	44269	1.29405	0.505148	2.56173	0.0104152	0.124293	ENSG00000115306	6711
NEMP2	329.986	-1.3871	0.541563	-2.5613	0.0104282	0.124293	ENSG00000189362	100131211
S1PR3	912.83	-2.37691	0.928114	-2.56101	0.0104368	0.124293	ENSG00000213694	1903
PKD1P5	4185.23	1.4146	0.552362	2.56101	0.0104368	0.124293	ENSG00000254681	NA
BISPR	30.7623	-4.20031	1.64038	-2.56057	0.01045	0.124363	ENSG00000282851	105221694
BCAS4	459.415	-1.32868	0.518958	-2.56028	0.0104587	0.124378	ENSG00000124243	55653
ENSG00000271664	28.8893	4.4808	1.75052	2.55969	0.0104764	0.124501	ENSG00000271664	NA
SYNGR1	253.161	-2.39965	0.937681	-2.55913	0.0104935	0.124617	ENSG00000100321	9145
RALB	4443.8	0.944356	0.369072	2.55873	0.0105054	0.124671	ENSG00000144118	5899
TMBIM1	21255.5	1.4916	0.583026	2.55839	0.0105159	0.124708	ENSG00000135926	64114
ENSG00000279500	31.6156	3.07747	1.20354	2.55702	0.0105573	0.125111	ENSG00000279500	NA
ASPSCR1	1604.35	-1.30178	0.509209	-2.55648	0.0105737	0.125217	ENSG00000169696	79058
FRG1EP	56.9995	3.06898	1.20073	2.55593	0.0105904	0.125328	ENSG00000282995	NA
ENSG00000265579	135.294	-2.21586	0.867228	-2.5551	0.0106157	0.125538	ENSG00000265579	NA
PDZD7	416.682	1.22711	0.480359	2.55457	0.0106318	0.125539	ENSG00000186862	79955
BOD1L1	4748.66	1.36825	0.53565	2.55438	0.0106377	0.125539	ENSG00000038219	259282
HSPA4L	1942.67	1.98265	0.776179	2.55437	0.010638	0.125539	ENSG00000164070	22824
PFN1P2	51.044	3.68869	1.44437	2.55384	0.0106543	0.125644	ENSG00000270392	NA
LINC02989	10.1948	6.84059	2.67989	2.55256	0.0106935		ENSG00000255400	NA
FZD10	715.832	7.55179	2.95941	2.55179	0.0107172	0.126218	ENSG00000111432	11211
TAB3	3367.85	1.70061	0.666444	2.55176	0.010718	0.126218	ENSG00000157625	257397
ARPC1AP4	38.5894	4.26703	1.67268	2.55102	0.0107409	0.1264	ENSG00000251411	NA
PCDHA10	61.0964	3.49121	1.3687	2.55076	0.0107489	0.126406	ENSG00000250120	56139
RPL3P4	2701.14	-1.5388	0.603512	-2.54974	0.0107803	0.126688	ENSG00000232573	NA
ZNNT1	144.606	2.26614	0.888892	2.5494	0.0107908	0.126723	ENSG00000261087	NA
KDM8	161.432	-1.72837	0.678062	-2.54899	0.0108035	0.126784	ENSG00000155666	79831
MTND4P12	224.221	-3.22536	1.26567	-2.54834	0.0108236	0.126931	ENSG00000247627	NA
ENSG00000218175	341.125	-1.50015	0.588834	-2.54766	0.0108447	0.127091	ENSG00000218175	NA
ST14	8023.13	3.18473	1.25079	2.54617	0.0108913	0.127548	ENSG00000149418	6768
PPP1R14A	474.414	-3.75076	1.47418	-2.5443	0.0109497	0.128144	ENSG00000167641	94274
SSBP3	2315.57	-1.06757	0.419907	-2.5424	0.0110094	0.128682	ENSG00000157216	23648
FOXC2	592.779	-3.33906	1.31344	-2.54223	0.0110149	0.128682	ENSG00000176692	2303
SRSF2	2609.66	-1.19356	0.469515	-2.54211	0.0110186	0.128682	ENSG00000161547	6427
ZNF267	684.633	1.58218	0.622777	2.54053	0.0110686	0.129154	ENSG00000185947	10308
ITGB2	591.09	2.87834	1.13305	2.54035	0.0110742	0.129154	ENSG00000160255	3689
TNFRSF10D	9314.97	1.53521	0.604474	2.53974	0.0110935	0.129289	ENSG00000173530	8793
POP5	737.421	-1.84909	0.728738	-2.53738	0.0111686	0.130074	ENSG00000167272	51367
TMEM191A	236.728	1.99981	0.788281	2.53693	0.0111829	0.130152	ENSG00000226287	NA
MIEN1	807.081	-1.27771	0.503866	-2.53581	0.0112189	0.13048	ENSG00000141741	84299
SMO	1401.53	-2.52581	0.996611	-2.5344	0.0112641	0.13079	ENSG00000128602	6608
SRGN	3609.65	-5.16216	2.037	-2.5342	0.0112706	0.13079	ENSG00000122862	5552
PBK	313.298	-4.03483	1.5923	-2.53397	0.0112778	0.13079	ENSG00000168078	55872
DTYMK	1578.88	-1.19634	0.472141	-2.53386	0.0112815	0.13079	ENSG00000168393	1841
GPATCH2L	3345.07	1.17294	0.462997	2.53337	0.0112972	0.13079	ENSG00000089916	55668
ANKZF1	4118.16	1.80548	0.712692	2.53332	0.0112988	0.13079	ENSG00000163516	55139
TMC6	1558.97	2.00642	0.792106	2.53302	0.0113085	0.13079	ENSG00000141524	11322
SEMA6A	1035.74	1.71569	0.677361	2.53291	0.011312	0.13079	ENSG00000092421	57556
PSENEN	146.996	-2.00573	0.791935	-2.5327	0.0113189	0.13079	ENSG00000205155	55851
GOLGA7B	395.043	2.81286	1.11067	2.53257	0.0113229	0.13079	ENSG00000155265	401647
GPX8	2951.75	-1.52501	0.60241	-2.53151	0.0113573	0.131098	ENSG00000164294	493869
CHRM4	121.874	4.31844	1.70634	2.53082	0.0113795	0.131264	ENSG00000180720	1132
POLG	4437.18	0.838001	0.331293	2.52949	0.0114229	0.131611	ENSG00000140521	5428
SHISA4	1178.12	-1.13198	0.447525	-2.52942	0.0114251	0.131611	ENSG00000198892	149345
RP2	1170.91	1.11867	0.442569	2.52768	0.0114818	0.132107	ENSG00000102218	6102
MEIOC	27.7754	4.51506	1.78646	2.52738	0.0114918	0.132107	ENSG00000180336	284071
GID4	1041.61	1.1141	0.440818	2.52734	0.0114929	0.132107	ENSG00000141034	79018
IRF4	58.8619	4.10598	1.62475	2.52714	0.0114994	0.132107	ENSG00000137265	3662
TMEM191C	121.226	2.56158	1.01379	2.52674	0.0115128	0.13217	ENSG00000206140	645426
MAOA	1837.87	1.95634	0.774331	2.52649	0.0115209	0.132173	ENSG00000189221	4128
PLEKHA8	1369	1.2003	0.475245	2.52564	0.0115487	0.13232	ENSG00000106086	84725
OLAH	468.5	3.50865	1.38922	2.52562	0.0115493	0.13232	ENSG00000152463	55301
ARHGAP44	250.348	1.60292	0.63491	2.52465	0.0115815	0.132599	ENSG00000006740	9912
SLC35G1	300.985	-1.80414	0.714937	-2.5235	0.0116194	0.13288	ENSG00000176273	159371
DAP	8283.34	-0.893554	0.354118	-2.52332	0.0116252	0.13288	ENSG00000112977	1611
WDR47	1292.44	0.959663	0.380338	2.52319	0.0116297	0.13288	ENSG00000085433	22911
TMEM35A	36.5706	-3.75431	1.4887	-2.52187	0.0116733	0.133288	ENSG00000126950	59353
PDE9A	605.12	4.04191	1.60333	2.52096	0.0117036	0.133472	ENSG00000160191	5152
PRRT3	511.774	-1.23691	0.490703	-2.5207	0.0117122	0.133472	ENSG00000163704	285368
LSR	10372.6	2.52327	1.00103	2.52067	0.0117131	0.133472	ENSG00000105699	51599
RBM47	4477.24	1.39445	0.553296	2.52026	0.0117269	0.13354	ENSG00000163694	54502
IYD	16.223	5.55348	2.20468	2.51895	0.0117706	0.133947	ENSG00000009765	389434
NPEPPS	10321.8	1.19701	0.475454	2.51761	0.0118154	0.134352	ENSG00000141279	9520
EDEM1	5064.77	1.30697	0.519171	2.51741	0.011822	0.134352	ENSG00000134109	9695
PPP1R13L	6742.52	1.63802	0.651239	2.51524	0.0118952	0.135092	ENSG00000104881	10848
CCN6	34.5148	-3.90492	1.55344	-2.51372	0.0119464	0.135583	ENSG00000112761	8838
TROAP	159.429	-3.88315	1.54505	-2.51328	0.0119613	0.135661	ENSG00000135451	10024
ZNF10	216.576	-1.56585	0.62321	-2.51256	0.0119859	0.135848	ENSG00000256223	7556
PPIC	1193.66	-1.58041	0.629134	-2.51204	0.0120035	0.135955	ENSG00000168938	5480
PRTFDC1	295.357	-1.447	0.57608	-2.51181	0.0120114	0.135955	ENSG00000099256	56952
NGLY1	2050.09	1.25509	0.499756	2.51141	0.0120249	0.136017	ENSG00000151092	55768
CREG2	158.599	2.83653	1.12979	2.51066	0.0120506	0.136216	ENSG00000175874	200407
MYO3B	63.8589	3.44722	1.37322	2.51032	0.0120621	0.136255	ENSG00000071909	140469
TMCC3	2318	1.96591	0.783247	2.50995	0.0120749	0.136308	ENSG00000057704	57458
NR1H4	956.061	3.71714	1.48158	2.5089	0.0121107	0.136621	ENSG00000012504	9971
TSPAN10	105.588	-3.14039	1.25267	-2.50696	0.0121774	0.137272	ENSG00000182612	83882
NAB2	2660.65	1.22892	0.490246	2.50675	0.0121847	0.137272	ENSG00000166886	4665
RECK	754.182	-1.24592	0.497335	-2.5052	0.0122383	0.137785	ENSG00000122707	8434
SPP1	155752	2.48418	0.992048	2.50409	0.0122766	0.138073	ENSG00000118785	6696
MTF1	1681.76	1.05586	0.421718	2.50371	0.0122898	0.138073	ENSG00000188786	4520
SMIM7	987.213	-0.961647	0.38409	-2.5037	0.0122901	0.138073	ENSG00000214046	79086
ENSG00000284968	179.372	1.80301	0.720191	2.50352	0.0122966	0.138073	ENSG00000284968	NA
ADAMTS7P3	35.2994	-3.07792	1.22992	-2.50255	0.0123304	0.138361	ENSG00000261143	NA
CENPK	256.995	-2.0687	0.827199	-2.50085	0.0123896	0.138873	ENSG00000123219	64105
LYPLA1	5107.57	1.11771	0.446945	2.50077	0.0123925	0.138873	ENSG00000120992	10434
HERC2P8	16.0887	-5.07393	2.02948	-2.50011	0.0124154	0.139038	ENSG00000261599	NA
SNX25	1904.82	1.31943	0.527809	2.49982	0.0124257	0.139061	ENSG00000109762	83891
GCNT1	913.914	-2.30375	0.921981	-2.4987	0.012465	0.139408	ENSG00000187210	2650
SCD5	2430.84	1.6485	0.660124	2.49726	0.0125157	0.139818	ENSG00000145284	79966
CDKN3	204.178	-3.62939	1.45362	-2.4968	0.0125321	0.139818	ENSG00000100526	1033
UBE2E3	4024.14	-1.06552	0.426781	-2.49663	0.012538	0.139818	ENSG00000170035	10477
CXXC4	47.1284	-3.37567	1.35214	-2.49653	0.0125416	0.139818	ENSG00000168772	80319
PDPK1	3734.4	0.977433	0.391523	2.49649	0.012543	0.139818	ENSG00000140992	5170
GPR143	764.018	1.93998	0.777369	2.49556	0.0125757	0.139886	ENSG00000101850	4935
SNAI1	458.964	-2.63479	1.05584	-2.49543	0.0125803	0.139886	ENSG00000124216	6615
MED13L	3755.28	1.44471	0.578945	2.49542	0.0125809	0.139886	ENSG00000123066	23389
ZFPM2	123.23	-3.15314	1.26365	-2.49527	0.0125862	0.139886	ENSG00000169946	23414
FN1	1.93103e+06	-1.85197	0.74223	-2.49515	0.0125905	0.139886	ENSG00000115414	2335
OXCT2	188.705	1.6979	0.680609	2.49468	0.0126072	0.139976	ENSG00000198754	64064
CHAF1A	780.252	-1.30794	0.52434	-2.49445	0.0126151	0.139976	ENSG00000167670	10036
ITPKA	832.61	1.90095	0.762326	2.49362	0.0126448	0.140186	ENSG00000137825	3706
LURAP1L	1594.28	2.05995	0.826151	2.49343	0.0126517	0.140186	ENSG00000153714	286343
NUCKS1	8447.34	-1.27582	0.511714	-2.49322	0.012659	0.140186	ENSG00000069275	64710
CDC25C	70.9205	-3.46165	1.38897	-2.49224	0.0126941	0.140483	ENSG00000158402	995
ENSG00000274756	21.8857	4.31325	1.73161	2.49089	0.0127424	0.140887	ENSG00000274756	NA
RNF24	2607.96	1.7044	0.684292	2.49075	0.0127473	0.140887	ENSG00000101236	11237
RNPC3	509.669	1.52371	0.611815	2.49048	0.0127571	0.140903	ENSG00000185946	55599
PLPPR5	93.021	4.80273	1.92866	2.49019	0.0127673	0.140924	ENSG00000117598	163404
HTR7P1	205.652	-1.96159	0.787902	-2.48964	0.0127874	0.141054	ENSG00000183935	NA
CHDH	669.7	2.43413	0.978147	2.48851	0.012828	0.141371	ENSG00000016391	55349
NRM	883.027	-1.34415	0.540174	-2.48837	0.0128329	0.141371	ENSG00000137404	11270
MBNL1-AS1	38.3857	-3.65619	1.46954	-2.48798	0.0128471	0.141435	ENSG00000229619	401093
ARHGEF6	391.367	-3.12828	1.25783	-2.48704	0.0128811	0.141718	ENSG00000129675	9459
COX10-DT	180.726	-1.43795	0.578267	-2.48666	0.012895	0.141778	ENSG00000236088	100874058
CHST3	4824.42	1.18035	0.474722	2.48641	0.0129038	0.141783	ENSG00000122863	9469
LMTK2	3586.24	1.50876	0.607086	2.48524	0.0129462	0.142156	ENSG00000164715	22853
BEX3	8797.9	-1.78388	0.718121	-2.48409	0.0129883	0.142525	ENSG00000166681	27018
ENSG00000248514	18.0028	5.10319	2.05633	2.4817	0.0130759	0.143345	ENSG00000248514	NA
CRIM1-DT	212.354	-1.59803	0.643972	-2.48152	0.0130823	0.143345	ENSG00000260025	NA
FNDC4	1046.79	-1.16449	0.469297	-2.48135	0.0130884	0.143345	ENSG00000115226	64838
SLC16A11	80.8134	3.86775	1.55917	2.48065	0.0131144	0.143537	ENSG00000174326	162515
HOXB8	1529.58	-2.22368	0.896498	-2.48041	0.0131233	0.143541	ENSG00000120068	3218
SNHG18	566.258	-1.34383	0.541858	-2.48005	0.0131365	0.143593	ENSG00000250786	NA
COL15A1	24.0351	-3.85662	1.55591	-2.47869	0.0131866	0.143967	ENSG00000204291	1306
TRHDE	1473.7	-1.77186	0.714847	-2.47866	0.0131878	0.143967	ENSG00000072657	29953
FIS1	3806.38	-1.11873	0.451443	-2.47812	0.0132076	0.14409	ENSG00000214253	51024
ERICH1	1394.66	0.968561	0.391079	2.47664	0.0132627	0.144592	ENSG00000104714	157697
QNG1	1087.63	1.20097	0.484962	2.47642	0.0132707	0.144592	ENSG00000165118	84267
PIEZO2	148.011	-3.49825	1.41391	-2.47416	0.0133549	0.145222	ENSG00000154864	63895
NOSIP	3017.51	-0.955854	0.386345	-2.47409	0.0133574	0.145222	ENSG00000142546	51070
DNAH10	62.6402	2.69306	1.08855	2.47399	0.0133613	0.145222	ENSG00000197653	196385
TTBK1	26.7667	4.64912	1.87923	2.47395	0.0133629	0.145222	ENSG00000146216	84630
RAB27B	415.247	2.18328	0.882608	2.47367	0.0133734	0.145243	ENSG00000041353	5874
HMGN2P46	81.6014	3.19826	1.29485	2.46998	0.0135122	0.146655	ENSG00000179362	NA
ATP11C	1401.66	1.0938	0.443028	2.46891	0.0135525	0.146999	ENSG00000101974	286410
KLC3	191.972	3.59468	1.45687	2.46739	0.0136101	0.147528	ENSG00000104892	147700
GEM	1734.58	2.396	0.971509	2.46626	0.0136531	0.1479	ENSG00000164949	2669
UBR5	5125.58	1.05067	0.426179	2.46532	0.0136889	0.148114	ENSG00000104517	51366
LOX	36945.9	2.79098	1.13211	2.46529	0.0136904	0.148114	ENSG00000113083	4015
ZFP36L1	31636	0.945468	0.383567	2.46494	0.0137038	0.148164	ENSG00000185650	677
DEPDC1	298.841	-3.75055	1.52237	-2.46363	0.0137539	0.148611	ENSG00000024526	55635
GLI1	74.2794	-3.3265	1.35069	-2.46281	0.0137852	0.148854	ENSG00000111087	2735
VEGFA	24085.2	1.76369	0.716279	2.4623	0.0138049	0.148972	ENSG00000112715	7422
LDHB	236.421	-2.98559	1.21302	-2.46129	0.0138437	0.149295	ENSG00000111716	3945
USH1C	648.815	7.42087	3.0167	2.45993	0.0138965	0.149674	ENSG00000006611	10083
H3P6	1260.6	-1.25416	0.509857	-2.45983	0.0139004	0.149674	ENSG00000235655	NA
PIGA	709.887	1.3587	0.552459	2.45938	0.0139178	0.149674	ENSG00000165195	5277
IGKV1OR9-2	252.941	1.94966	0.79275	2.45937	0.0139182	0.149674	ENSG00000225380	NA
COMMD4	2816.66	-1.11445	0.453168	-2.45924	0.0139232	0.149674	ENSG00000140365	54939
RACGAP1	1307.12	-1.57172	0.639263	-2.45865	0.0139462	0.149757	ENSG00000161800	29127
ANKRD10-IT1	159.653	1.96863	0.800718	2.45859	0.0139486	0.149757	ENSG00000229152	NA
LONRF3	375.527	1.80996	0.736263	2.45831	0.0139593	0.149777	ENSG00000175556	79836
PAX6	131.664	2.29546	0.934051	2.45754	0.0139894	0.150004	ENSG00000007372	5080
ENSG00000269918	201.896	-1.58617	0.645492	-2.4573	0.0139984	0.150005	ENSG00000269918	NA
CPEB3	253.726	2.24169	0.912706	2.45609	0.0140456	0.150291	ENSG00000107864	22849
MEST	317.194	-3.59587	1.46421	-2.45584	0.0140554	0.150291	ENSG00000106484	4232
C4A-AS1	16.7946	4.99867	2.03542	2.45584	0.0140557	0.150291	ENSG00000233627	NA
COL27A1	4079.34	1.64453	0.669726	2.45553	0.0140677	0.150291	ENSG00000196739	85301
AP1AR	1971.24	1.26321	0.514474	2.45534	0.0140752	0.150291	ENSG00000138660	55435
HNRNPA1L2	624.478	-1.21375	0.49439	-2.45505	0.0140867	0.150291	ENSG00000139675	144983
LIMK2	3369.67	-1.02314	0.416767	-2.45495	0.0140906	0.150291	ENSG00000182541	3985
SLC39A7	10173.8	-1.10681	0.450875	-2.4548	0.0140961	0.150291	ENSG00000112473	7922
RRM1	1632.69	-1.55656	0.634237	-2.45422	0.0141191	0.15044	ENSG00000167325	6240
YOD1	795.944	1.0719	0.436821	2.45387	0.0141327	0.150491	ENSG00000180667	55432
CCL2	798.973	-1.62335	0.661672	-2.45341	0.0141508	0.150588	ENSG00000108691	6347
RPL7AP50	31.9753	-2.66185	1.08521	-2.45285	0.0141731	0.150703	ENSG00000213609	NA
SPEN	4702.3	1.44999	0.59122	2.45254	0.0141853	0.150703	ENSG00000065526	23013
CDK18	4266.62	2.73796	1.11649	2.45229	0.0141952	0.150703	ENSG00000117266	5129
TRAFD1	1448.13	-1.14158	0.465527	-2.45223	0.0141972	0.150703	ENSG00000135148	10906
NCOA7	2189	1.8887	0.770482	2.45132	0.0142331	0.150877	ENSG00000111912	135112
BARX1	262.463	6.75129	2.75434	2.45115	0.0142402	0.150877	ENSG00000131668	56033
EPHB2	11555.4	-1.56761	0.639544	-2.45114	0.0142405	0.150877	ENSG00000133216	2048
TMEM240	187.553	-1.84786	0.754345	-2.44962	0.0143005	0.151419	ENSG00000205090	339453
FBXW10B	76.1296	3.88716	1.58705	2.4493	0.0143134	0.151461	ENSG00000241322	374286
FECH	1578.54	-1.4278	0.583106	-2.44861	0.0143409	0.151577	ENSG00000066926	2235
TMEM98	4024.57	-1.07074	0.43729	-2.44857	0.0143424	0.151577	ENSG00000006042	26022
ATP10B	29.8131	3.44068	1.40558	2.44788	0.0143699	0.151773	ENSG00000118322	23120
MMP7	9881.07	2.40448	0.982685	2.44685	0.0144113	0.152115	ENSG00000137673	4316
IRX6	124.283	-4.88189	1.99602	-2.44582	0.0144525	0.152455	ENSG00000159387	79190
FGA	1352.84	5.41347	2.2144	2.44466	0.0144987	0.152756	ENSG00000171560	2243
RPL4P4	480.691	-1.36067	0.556588	-2.44465	0.0144991	0.152756	ENSG00000229638	NA
NPTXR	2637.31	2.0893	0.854851	2.44405	0.0145233	0.152915	ENSG00000221890	23467
MYO15B	401.747	2.75992	1.12954	2.4434	0.0145496	0.153097	ENSG00000266714	80022
HIC1	223.073	1.81314	0.742764	2.44107	0.0146439	0.153993	ENSG00000177374	3090
PRRG1	2357.15	1.02529	0.420063	2.44081	0.0146544	0.154008	ENSG00000130962	5638
RICTOR	2005.86	1.30893	0.536382	2.44029	0.0146756	0.154135	ENSG00000164327	253260
C15orf39	1416.53	1.66664	0.683069	2.43993	0.0146902	0.154193	ENSG00000167173	56905
RBAK	969.09	1.04711	0.429255	2.43936	0.0147131	0.154337	ENSG00000146587	57786
G6PD	9030.19	-1.3062	0.535607	-2.43872	0.0147393	0.15443	ENSG00000160211	2539
UTP25	1741.63	1.15656	0.474255	2.4387	0.0147403	0.15443	ENSG00000117597	27042
ILF3-DT	319.427	-1.18129	0.48489	-2.4362	0.0148427	0.155407	ENSG00000267100	147727
APOOL	884.882	1.17693	0.483301	2.43518	0.0148842	0.155745	ENSG00000155008	139322
SREBF1	8658.9	1.12371	0.461538	2.4347	0.014904	0.155856	ENSG00000072310	6720
HSPG2	17531.6	-1.64122	0.67479	-2.43219	0.0150079	0.156845	ENSG00000142798	3339
TK1	1225.13	-2.08557	0.857643	-2.43175	0.015026	0.156874	ENSG00000167900	7083
PIANP	311.759	-1.74081	0.715889	-2.43167	0.0150292	0.156874	ENSG00000139200	196500
ZNF784	546.563	-1.28513	0.529074	-2.42901	0.01514	0.157932	ENSG00000179922	147808
FANCI	574.872	-1.65417	0.681103	-2.42866	0.0151545	0.157987	ENSG00000140525	55215
LATS2	6391.05	1.82686	0.752768	2.42686	0.0152301	0.158598	ENSG00000150457	26524
HMGB1P6	1779.81	-1.09884	0.452789	-2.42682	0.0152319	0.158598	ENSG00000259781	NA
BPGM	1288.77	-1.26588	0.521799	-2.42598	0.0152669	0.158864	ENSG00000172331	669
THEMIS2	1444.64	1.80326	0.743447	2.42554	0.0152856	0.158961	ENSG00000130775	9473
LRRC58	3786.05	1.0716	0.442063	2.4241	0.0153466	0.159497	ENSG00000163428	116064
TUBB	33928.7	-1.07995	0.445652	-2.42329	0.0153806	0.159752	ENSG00000196230	203068
MAGEH1	602.428	-1.99028	0.821398	-2.42304	0.0153911	0.159763	ENSG00000187601	28986
CZIB	1184.99	-0.971844	0.401199	-2.42235	0.0154206	0.159971	ENSG00000162384	54987
EPCAM-DT	54.6126	-2.17465	0.897983	-2.42171	0.0154477	0.16014	ENSG00000234690	101927043
EPCAM-DT	54.6126	-2.17465	0.897983	-2.42171	0.0154477	0.16014	ENSG00000234690	107985882
FZD8	1295.75	1.93367	0.798538	2.42152	0.0154559	0.16014	ENSG00000177283	8325
MARCKSL1	6498.61	-1.37377	0.567418	-2.42108	0.0154743	0.160226	ENSG00000175130	65108
UQCC2	994.6	-1.57659	0.651247	-2.42088	0.0154831	0.160226	ENSG00000137288	84300
TMSB4XP4	90.8015	-2.7284	1.12725	-2.4204	0.0155033	0.160337	ENSG00000223551	NA
SIM2	2278.08	-2.40784	0.995253	-2.41932	0.0155496	0.160603	ENSG00000159263	6493
EP300	6810.55	1.27559	0.527257	2.41929	0.0155509	0.160603	ENSG00000100393	2033
KNOP1	484.146	-1.01787	0.420759	-2.41913	0.0155576	0.160603	ENSG00000103550	400506
LMNTD2	772.054	2.07295	0.857547	2.4173	0.015636	0.161241	ENSG00000185522	256329
ACAT2	2322.88	1.29505	0.535753	2.41725	0.0156385	0.161241	ENSG00000120437	39
TTC22	450.715	3.12745	1.29423	2.41646	0.0156724	0.161371	ENSG00000006555	55001
TAGLN	7617.33	-2.71016	1.12157	-2.41639	0.0156751	0.161371	ENSG00000149591	6876
ENSG00000260400	58.5868	-3.91359	1.61967	-2.41629	0.0156797	0.161371	ENSG00000260400	NA
WHAMM	2641.46	0.968419	0.400952	2.4153	0.0157224	0.161703	ENSG00000156232	123720
POLQ	108.533	-3.34645	1.38564	-2.4151	0.0157311	0.161703	ENSG00000051341	10721
CAPS	299.053	-1.50179	0.621903	-2.41482	0.0157428	0.161725	ENSG00000105519	828
ZXDB	766.023	0.989047	0.409622	2.41453	0.0157553	0.161744	ENSG00000198455	158586
AVL9	3799.64	1.08617	0.449884	2.41434	0.0157637	0.161744	ENSG00000105778	23080
B3GALT1	29.8092	-3.78606	1.56854	-2.41374	0.0157897	0.161897	ENSG00000172318	8708
NFIL3	2932.89	1.48184	0.613986	2.41347	0.0158013	0.161897	ENSG00000165030	4783
BMS1P13	66.2874	-3.14438	1.30311	-2.41298	0.0158226	0.161897	ENSG00000231701	NA
COMMD3	259.416	-1.73116	0.717455	-2.41291	0.0158257	0.161897	ENSG00000148444	23412
UQCR11	598.145	-1.02442	0.424561	-2.41289	0.0158266	0.161897	ENSG00000127540	10975
CCDC167	516.827	-1.33768	0.554648	-2.41176	0.0158756	0.1623	ENSG00000198937	154467
PPM1A	3649.79	0.862797	0.357883	2.41084	0.015916	0.162614	ENSG00000100614	5494
OLMALINC	411.625	2.03352	0.843744	2.41011	0.0159476	0.162839	ENSG00000235823	90271
ZNF23	57.4665	3.02689	1.25752	2.40702	0.0160832	0.164124	ENSG00000167377	7571
KMT2B	4885.93	1.34386	0.558477	2.40629	0.0161153	0.164346	ENSG00000272333	9757
CHMP4C	1390.12	1.94721	0.809282	2.40609	0.0161243	0.164346	ENSG00000164695	92421
GPER1	121.978	1.85616	0.771914	2.40463	0.016189	0.164905	ENSG00000164850	2852
CCDC144CP	16.1573	4.94126	2.05645	2.40281	0.0162697	0.165628	ENSG00000154898	NA
CACNA1F	27.0978	4.16823	1.73539	2.4019	0.0163103	0.16594	ENSG00000102001	778
BNC1	4168.68	1.36929	0.570352	2.40078	0.01636	0.166326	ENSG00000169594	646
MIDEAS	3594.64	1.44195	0.600658	2.40061	0.0163678	0.166326	ENSG00000156030	91748
ITGAE	554.454	-1.33391	0.555892	-2.39958	0.0164139	0.166622	ENSG00000083457	3682
DGCR6L	2051.52	-1.02024	0.425198	-2.39945	0.0164199	0.166622	ENSG00000128185	85359
ELF3-AS1	171.213	2.14955	0.895908	2.3993	0.0164266	0.166622	ENSG00000234678	NA
TMA7	362.414	-1.29029	0.537944	-2.39856	0.0164595	0.16685	ENSG00000232112	51372
NXPE3	2393.76	-1.18781	0.495261	-2.39836	0.0164688	0.16685	ENSG00000144815	91775
VPS4B	5428.39	1.22412	0.510747	2.39672	0.0165424	0.167425	ENSG00000119541	9525
NDUFC2	460.731	-1.24749	0.520588	-2.3963	0.0165614	0.167425	ENSG00000151366	4718
TSPYL4	789.52	-1.19492	0.498667	-2.39624	0.0165643	0.167425	ENSG00000187189	23270
MICOS10	213.692	-1.28409	0.535882	-2.39622	0.0165652	0.167425	ENSG00000173436	440574
KAT6A	2781.39	1.25618	0.524664	2.39425	0.0166545	0.168204	ENSG00000083168	7994
TMEM245	8443.65	0.96413	0.402714	2.39408	0.0166621	0.168204	ENSG00000106771	23731
PLEKHM1	6017.81	1.31639	0.549992	2.39347	0.0166901	0.168329	ENSG00000225190	9842
CDK8	1587.87	1.22049	0.509945	2.39337	0.0166945	0.168329	ENSG00000132964	1024
RPS6KA3	4286.44	1.08453	0.453348	2.39226	0.0167448	0.168736	ENSG00000177189	6197
FNDC11	48.4721	3.46006	1.44651	2.39201	0.0167566	0.16875	ENSG00000125531	79025
TSPAN5	1969.28	-1.70611	0.713335	-2.39174	0.0167686	0.16875	ENSG00000168785	10098
CHD3	8723.69	-0.991212	0.414459	-2.39158	0.0167761	0.16875	ENSG00000170004	1107
SPINT2	11899.3	1.28654	0.538265	2.39016	0.016841	0.169302	ENSG00000167642	10653
SMPD1	5464.49	-1.3335	0.558001	-2.38978	0.0168586	0.169362	ENSG00000166311	6609
NAV1	2498.14	-1.47204	0.616023	-2.38959	0.016867	0.169362	ENSG00000134369	89796
RHOBTB3	5353.39	-1.08237	0.453354	-2.38748	0.0169644	0.170084	ENSG00000164292	22836
DNAJC13	6233.61	1.00307	0.420151	2.38741	0.0169673	0.170084	ENSG00000138246	23317
RAD51D	492.832	-1.28121	0.536659	-2.38737	0.0169692	0.170084	ENSG00000185379	5892
TRAF1	1200.35	2.18456	0.915226	2.3869	0.0169911	0.170203	ENSG00000056558	7185
RBBP6	4344.15	1.22924	0.515197	2.38596	0.0170345	0.170536	ENSG00000122257	5930
LRIF1	744.855	1.4541	0.609579	2.38542	0.0170598	0.170609	ENSG00000121931	55791
NR6A1	197.141	1.60008	0.67079	2.38537	0.0170619	0.170609	ENSG00000148200	2649
CYP2U1	589.704	-1.32733	0.556638	-2.38456	0.0170998	0.170875	ENSG00000155016	113612
SCN4B	89.1031	3.95434	1.65845	2.38436	0.0171087	0.170875	ENSG00000177098	6330
CXCL12	167.033	-3.68722	1.54693	-2.38357	0.0171454	0.17114	ENSG00000107562	6387
PDE1C	373.29	-2.85081	1.19686	-2.38192	0.0172226	0.171785	ENSG00000154678	5137
INSR	1375.22	2.4513	1.0292	2.38176	0.0172303	0.171785	ENSG00000171105	3643
FOSB	1960.35	2.70591	1.13667	2.38055	0.0172866	0.172198	ENSG00000125740	2354
AMBP	195.622	-3.53211	1.48381	-2.38044	0.0172922	0.172198	ENSG00000106927	259
EVI5L	1985.45	-1.50334	0.631612	-2.38017	0.0173047	0.172222	ENSG00000142459	115704
RHNO1	814.48	-1.52963	0.643069	-2.37864	0.0173766	0.172813	ENSG00000171792	83695
TMEM63A	3124.6	0.880498	0.370195	2.37847	0.0173846	0.172813	ENSG00000196187	9725
STAT2	4932.35	-1.32915	0.558899	-2.37815	0.0173997	0.172861	ENSG00000170581	6773
RAPGEF4	42.308	4.41858	1.85833	2.37772	0.0174203	0.172964	ENSG00000091428	11069
LPXN	310.305	-1.32245	0.556253	-2.37742	0.0174343	0.173002	ENSG00000110031	9404
PHF24	31.939	4.60802	1.93954	2.37583	0.0175094	0.173645	ENSG00000122733	23349
ARMH4	867.713	-1.55528	0.65489	-2.37487	0.0175551	0.173996	ENSG00000139971	145407
CDC20	1184.89	-2.80054	1.17956	-2.37423	0.0175858	0.174145	ENSG00000117399	991
PRKG1	80.55	-3.81028	1.60492	-2.37412	0.0175907	0.174145	ENSG00000185532	5592
DMC1	16.8737	-4.09452	1.72482	-2.37388	0.0176021	0.174156	ENSG00000100206	11144
SEC61A2	369.734	-1.36562	0.575411	-2.3733	0.0176299	0.174329	ENSG00000065665	55176
MAMLD1	379.625	1.16295	0.490126	2.37276	0.0176559	0.174483	ENSG00000013619	10046
IDI1	6207.87	1.65815	0.69896	2.37232	0.017677	0.17459	ENSG00000067064	3422
DTX3	1135.33	-1.29639	0.546646	-2.37153	0.0177147	0.174775	ENSG00000178498	196403
MAD2L1	618.421	-1.89954	0.800991	-2.37149	0.0177166	0.174775	ENSG00000164109	4085
SLC35F4	49.3812	3.54065	1.49314	2.37128	0.0177267	0.174775	ENSG00000151812	341880
ENSG00000231324	76.4178	-4.63533	1.95539	-2.37053	0.0177624	0.175024	ENSG00000231324	105369308
ENSG00000232811	43.5938	2.65464	1.12019	2.36982	0.0177969	0.17521	ENSG00000232811	NA
ATXN10	4441.53	-1.06798	0.450678	-2.36971	0.0178019	0.17521	ENSG00000130638	25814
CDK1	626.998	-3.04263	1.28445	-2.36881	0.0178452	0.175534	ENSG00000170312	983
PSIP1	2158.46	-1.34593	0.568945	-2.36566	0.0179977	0.176931	ENSG00000164985	11168
CD55	2801	1.42894	0.604289	2.36466	0.0180468	0.17731	ENSG00000196352	1604
ENSG00000278000	81.0397	2.71535	1.14883	2.36357	0.0180998	0.177708	ENSG00000278000	NA
ERRFI1	8239.57	1.6771	0.709614	2.3634	0.0181083	0.177708	ENSG00000116285	54206
CREBRF	2234.55	1.75632	0.743305	2.36285	0.018135	0.177767	ENSG00000164463	153222
PLEKHA7	1716.12	1.4875	0.629539	2.36284	0.0181354	0.177767	ENSG00000166689	144100
GPAA1	6548.07	-1.18049	0.499679	-2.3625	0.0181521	0.177828	ENSG00000197858	8733
LOXL1-AS1	338.013	-1.57893	0.668692	-2.36122	0.0182151	0.178341	ENSG00000261801	100287616
RECQL4	500.563	-1.44147	0.610631	-2.36062	0.0182442	0.17845	ENSG00000160957	9401
CCDC186	1621.1	1.36197	0.576968	2.36056	0.0182474	0.17845	ENSG00000165813	55088
CEBPG	2376.27	1.47022	0.623119	2.35945	0.018302	0.178881	ENSG00000153879	1054
DGAT2	189.931	2.13625	0.905809	2.35839	0.0183542	0.179283	ENSG00000062282	84649
RNF224	58.9578	2.48528	1.05389	2.35819	0.0183643	0.179283	ENSG00000233198	643596
CCDC28B	266.246	-1.73791	0.737188	-2.35748	0.0183992	0.179439	ENSG00000160050	79140
HIP1	1379.17	-1.05691	0.448328	-2.35744	0.0184016	0.179439	ENSG00000127946	3092
SERTAD2	3013.37	1.20034	0.509412	2.35632	0.018457	0.179876	ENSG00000179833	9792
PHPT1	4111.98	-0.828072	0.351536	-2.35558	0.0184936	0.180129	ENSG00000054148	29085
VARS2	5190.77	1.46101	0.620578	2.35427	0.0185593	0.180429	ENSG00000137411	57176
CNOT9	1794.95	-0.990363	0.420678	-2.3542	0.0185624	0.180429	ENSG00000144580	9125
CNOT1	8856.09	1.06983	0.454445	2.35414	0.0185657	0.180429	ENSG00000125107	23019
MCM4	2286.74	-1.68463	0.715649	-2.35399	0.0185731	0.180429	ENSG00000104738	4173
ACSL1	25066.2	1.75683	0.74635	2.3539	0.0185778	0.180429	ENSG00000151726	2180
KLHL23	411.873	-1.4637	0.622005	-2.3532	0.0186126	0.180663	ENSG00000213160	151230
KLHL23	411.873	-1.4637	0.622005	-2.3532	0.0186126	0.180663	ENSG00000213160	100526832
LINC01588	165.236	2.15609	0.916796	2.35177	0.0186842	0.181099	ENSG00000214900	196913
LINC01588	165.236	2.15609	0.916796	2.35177	0.0186842	0.181099	ENSG00000214900	283551
CENPM	215.818	-3.01339	1.28135	-2.35174	0.0186861	0.181099	ENSG00000100162	79019
BTBD19	560.472	1.4396	0.612193	2.35155	0.0186954	0.181099	ENSG00000222009	149478
RPL10P9	1527.98	-1.5149	0.644242	-2.35145	0.0187004	0.181099	ENSG00000233913	NA
ZFP36L2	5304.27	1.14668	0.487957	2.34996	0.0187755	0.181644	ENSG00000152518	678
ENSG00000280407	77.6277	3.51023	1.49378	2.3499	0.0187783	0.181644	ENSG00000280407	NA
RPL13AP25	435.847	-2.3586	1.00379	-2.34969	0.0187889	0.181644	ENSG00000136149	NA
ENSG00000230623	18.7229	4.7255	2.01165	2.34907	0.0188203	0.181844	ENSG00000230623	NA
HMGB1	10421.8	-1.02001	0.434435	-2.3479	0.0188795	0.182311	ENSG00000189403	3146
LCTL	51.4238	-3.72529	1.58698	-2.34741	0.0189042	0.182446	ENSG00000188501	197021
MPHOSPH10P2	38.6479	2.88848	1.23106	2.34635	0.0189585	0.182834	ENSG00000254912	NA
SEPTIN8	4625.25	-1.11587	0.475607	-2.3462	0.018966	0.182834	ENSG00000164402	23176
PEF1	2516.93	-0.847602	0.361372	-2.34551	0.019001	0.183066	ENSG00000162517	553115
NDE1	654.904	-1.06724	0.455095	-2.34509	0.0190223	0.183167	ENSG00000072864	54820
ARHGEF3	1521.61	1.22343	0.521761	2.34481	0.0190367	0.183201	ENSG00000163947	50650
SPRING1	7744.87	1.45916	0.622576	2.34374	0.0190914	0.183623	ENSG00000111412	79794
HACD1	666.608	-1.6054	0.685227	-2.34287	0.0191359	0.183946	ENSG00000165996	9200
CLU	14450.6	2.34354	1.00061	2.34212	0.0191746	0.184187	ENSG00000120885	1191
ARL8B	8502.76	1.32262	0.564751	2.34196	0.0191828	0.184187	ENSG00000134108	55207
USB1	3942.46	-1.00489	0.429128	-2.34171	0.0191955	0.184205	ENSG00000103005	79650
TYMP	1438.22	1.61476	0.690064	2.34001	0.0192833	0.184942	ENSG00000025708	1890
BRWD3	1612.93	1.74864	0.747505	2.3393	0.0193198	0.185175	ENSG00000165288	254065
CXCL5	3375.08	1.99248	0.851811	2.33912	0.0193295	0.185175	ENSG00000163735	6374
COX8A	653.299	-1.65316	0.706878	-2.33867	0.0193524	0.185289	ENSG00000176340	1351
NOD1	247.279	1.75275	0.749785	2.33767	0.0194044	0.185682	ENSG00000106100	10392
KLHL25	353.652	-1.26659	0.541922	-2.33722	0.0194277	0.185801	ENSG00000183655	64410
CDCA3	274.613	-3.10781	1.32985	-2.33697	0.0194407	0.18582	ENSG00000111665	83461
SDAD1P1	234.248	2.15527	0.922395	2.33661	0.0194596	0.185868	ENSG00000228451	NA
RAB43P1	191.087	1.49036	0.637875	2.33645	0.0194678	0.185868	ENSG00000259856	NA
CA12	35471.1	2.56068	1.09639	2.33555	0.0195147	0.18621	ENSG00000074410	771
SPINT1	11463.9	2.10893	0.903133	2.33513	0.0195369	0.186317	ENSG00000166145	6692
CDC42BPB	12615.7	0.803766	0.344722	2.33164	0.0197199	0.187956	ENSG00000198752	9578
MRPL51	2674.55	-0.964361	0.413688	-2.33113	0.0197465	0.188104	ENSG00000111639	51258
TBC1D16	6354.85	-1.26991	0.54519	-2.3293	0.0198429	0.188916	ENSG00000167291	125058
ENPP3	681.536	7.28155	3.12645	2.32902	0.0198582	0.188955	ENSG00000154269	5169
KRT8	37326.1	1.89788	0.814961	2.3288	0.0198698	0.188959	ENSG00000170421	3856
USP34	5367.81	1.19656	0.514016	2.32787	0.0199192	0.18923	ENSG00000115464	9736
DPYSL4	1619.56	4.99021	2.14403	2.32749	0.0199393	0.18923	ENSG00000151640	10570
RADIL	101.306	4.5384	1.95012	2.32724	0.0199526	0.18923	ENSG00000157927	55698
ARHGAP19	309.379	-1.17742	0.505946	-2.32716	0.019957	0.18923	ENSG00000213390	84986
PON2	5326.33	-1.16137	0.499117	-2.32684	0.0199737	0.18923	ENSG00000105854	5445
NAA38	1708.22	-1.04327	0.448379	-2.32676	0.0199781	0.18923	ENSG00000183011	84316
CPQ	1740.57	-1.12941	0.485439	-2.32657	0.0199881	0.18923	ENSG00000104324	10404
GALNT10	6549.32	-1.62757	0.699602	-2.32642	0.0199962	0.18923	ENSG00000164574	55568
TSPOAP1	207.463	-3.30919	1.42247	-2.32637	0.0199991	0.18923	ENSG00000005379	9256
TRABD2B	1768.37	2.76004	1.18693	2.32536	0.0200527	0.189631	ENSG00000269113	388630
TMBIM6	52686.3	0.765101	0.329134	2.32459	0.0200941	0.189916	ENSG00000139644	7009
TH	38.6185	-3.46011	1.48885	-2.32402	0.0201243	0.190095	ENSG00000180176	7054
PLAC9	23.444	3.81263	1.64167	2.32241	0.0202109	0.190792	ENSG00000189129	219348
NCR3LG1	664.111	2.1575	0.929066	2.32223	0.0202207	0.190792	ENSG00000188211	374383
LYN	1448.62	1.29207	0.556443	2.32202	0.0202319	0.190792	ENSG00000254087	4067
TPM1	39969.9	-1.31288	0.565522	-2.32154	0.0202579	0.190846	ENSG00000140416	7168
TXNDC16	460.016	-1.39026	0.598864	-2.32149	0.0202602	0.190846	ENSG00000087301	57544
KL	905.965	2.3315	1.00455	2.32094	0.0202902	0.190916	ENSG00000133116	9365
VSTM4	118.029	4.59123	1.97818	2.32094	0.0202902	0.190916	ENSG00000165633	196740
ACSL3	6779.13	1.59032	0.685424	2.32021	0.0203298	0.191181	ENSG00000123983	2181
SELENON	3815.34	-1.00727	0.43423	-2.31968	0.0203585	0.191345	ENSG00000162430	57190
CMTM7	1040.53	-0.884999	0.381785	-2.31805	0.0204464	0.192064	ENSG00000153551	112616
RNF187	12024.4	0.895937	0.386641	2.31723	0.0204911	0.192359	ENSG00000168159	149603
LINC00607	83.1871	-3.30568	1.42667	-2.31706	0.0205005	0.192359	ENSG00000235770	646324
AFAP1L1	2854.04	1.57549	0.680102	2.31655	0.0205281	0.192506	ENSG00000157510	134265
OSGIN2	3291.52	0.940467	0.406021	2.3163	0.0205418	0.192506	ENSG00000164823	734
MAST1	85.7129	3.46338	1.49536	2.31609	0.0205536	0.192506	ENSG00000105613	22983
EPHB6	147.378	-2.25442	0.973436	-2.31594	0.0205618	0.192506	ENSG00000106123	2051
ZNF280D	500.205	-1.35439	0.585354	-2.3138	0.0206787	0.193494	ENSG00000137871	54816
EML6	124.896	2.02727	0.876465	2.31301	0.0207221	0.193792	ENSG00000214595	400954
ATOX1	1796.78	-1.35102	0.58415	-2.31279	0.020734	0.193796	ENSG00000177556	475
EDA	240.292	2.97159	1.28523	2.3121	0.0207722	0.194046	ENSG00000158813	1896
EPG5	4602.45	0.822553	0.35581	2.31178	0.02079	0.194105	ENSG00000152223	57724
GPC1	8258.71	-0.917057	0.39678	-2.31125	0.0208191	0.194143	ENSG00000063660	2817
BMP2K	754.16	1.00902	0.436577	2.31121	0.0208211	0.194143	ENSG00000138756	55589
ENSG00000279863	28.2099	-3.57767	1.54805	-2.31108	0.0208286	0.194143	ENSG00000279863	NA
PTBP2	670.85	-1.15388	0.499494	-2.31009	0.0208832	0.194449	ENSG00000117569	58155
DCAF10	2403.97	0.899735	0.389484	2.31007	0.0208844	0.194449	ENSG00000122741	79269
ASF1B	466.239	-2.41764	1.04682	-2.30951	0.0209154	0.194631	ENSG00000105011	55723
CIMAP1B	390.852	1.697	0.734875	2.30923	0.0209306	0.194665	ENSG00000177989	440836
ENSG00000233836	104.624	3.36823	1.45911	2.30842	0.0209756	0.194977	ENSG00000233836	NA
STRCP1	43.1911	4.37416	1.89578	2.30731	0.0210373	0.195442	ENSG00000166763	NA
MME	6445.93	2.30431	0.999039	2.30653	0.021081	0.195741	ENSG00000196549	4311
CLDN16	401.161	2.31106	1.00221	2.30596	0.0211129	0.195929	ENSG00000113946	10686
ZBTB7A	5869.58	0.946317	0.410493	2.30532	0.0211488	0.196107	ENSG00000178951	51341
ZMAT2	2232.52	-0.952947	0.41339	-2.3052	0.0211553	0.196107	ENSG00000146007	153527
PPM1M	837.488	-1.10552	0.479674	-2.30473	0.0211815	0.196242	ENSG00000164088	132160
FCRLB	237.047	2.20262	0.955918	2.30419	0.0212119	0.196253	ENSG00000162746	127943
PGAP3	953.158	-1.14936	0.498832	-2.3041	0.0212168	0.196253	ENSG00000161395	93210
AKAP1	2473.19	0.816368	0.354341	2.3039	0.0212281	0.196253	ENSG00000121057	8165
HOXA3	1052.98	-2.05862	0.89356	-2.30384	0.0212315	0.196253	ENSG00000105997	3200
SLC35A3	998.474	1.25788	0.546033	2.30368	0.0212407	0.196253	ENSG00000117620	23443
ZBTB38	8326.37	1.24572	0.541126	2.30209	0.0213298	0.196969	ENSG00000177311	253461
ATPSCKMT	437.176	-1.72916	0.751293	-2.30158	0.021359	0.197063	ENSG00000150756	134145
STMP1	1983.94	-1.36542	0.593273	-2.3015	0.0213634	0.197063	ENSG00000243317	647087
TRIM59	501.813	-1.31549	0.572026	-2.29971	0.0214649	0.197891	ENSG00000213186	286827
PJA1	1600.88	-0.881886	0.383626	-2.29882	0.0215153	0.198248	ENSG00000181191	64219
PPARA	2288.95	1.19014	0.517816	2.29839	0.0215395	0.198363	ENSG00000186951	5465
TAF1D	2814.21	1.05682	0.45991	2.29789	0.0215682	0.198408	ENSG00000166012	79101
SLC7A5	15285	1.62054	0.705301	2.29766	0.0215811	0.198408	ENSG00000103257	8140
LCN12	59.0724	3.60196	1.56775	2.29753	0.0215883	0.198408	ENSG00000184925	286256
IGFBP3	46089.3	2.75231	1.19797	2.29748	0.0215913	0.198408	ENSG00000146674	3486
HLA-V	378.021	3.32161	1.44668	2.29603	0.021674	0.199039	ENSG00000181126	NA
RILP	493.565	1.25265	0.54561	2.29587	0.0216835	0.199039	ENSG00000167705	83547
RNF122	417.953	1.61152	0.702016	2.29557	0.0217007	0.199088	ENSG00000133874	79845
IFI27	213.181	3.28889	1.43297	2.29515	0.0217247	0.199143	ENSG00000165949	3429
TPBGL	110.811	4.20748	1.83328	2.29505	0.0217303	0.199143	ENSG00000261594	100507050
H1-4	43.5711	4.16279	1.81402	2.29479	0.0217454	0.199174	ENSG00000168298	3008
TARDBP	2673.47	-0.961131	0.418892	-2.29446	0.021764	0.199236	ENSG00000120948	23435
SPRY1	631.072	1.67815	0.732035	2.29245	0.0218799	0.200189	ENSG00000164056	10252
JUN	28075.7	1.29352	0.564587	2.29109	0.0219582	0.200796	ENSG00000177606	3725
TUBB2B	2105.85	-0.927633	0.405079	-2.29001	0.022021	0.201262	ENSG00000137285	347733
KHK	245.728	1.83764	0.803173	2.28797	0.0221391	0.202118	ENSG00000138030	3795
FLNB	31133.9	1.05382	0.460608	2.28788	0.0221444	0.202118	ENSG00000136068	2317
MINK1	8991.67	1.05755	0.46226	2.28778	0.0221506	0.202118	ENSG00000141503	50488
KRT18	10848.9	1.37333	0.60052	2.28691	0.0222013	0.202471	ENSG00000111057	3875
IL1RAP	1025.8	1.45058	0.634428	2.28643	0.0222289	0.202614	ENSG00000196083	3556
SLC23A4P	109.794	4.36724	1.91031	2.28614	0.0222463	0.202663	ENSG00000276067	NA
TMEM179B	603.535	-0.989744	0.433003	-2.28577	0.0222679	0.202751	ENSG00000185475	374395
GIT1	7046.49	1.10261	0.482459	2.2854	0.0222892	0.202836	ENSG00000108262	28964
NKIRAS1	440.838	1.20838	0.528876	2.28481	0.022324	0.203042	ENSG00000197885	28512
ENSG00000261061	143.111	-1.77602	0.777492	-2.28429	0.0223545	0.203211	ENSG00000261061	NA
ZNF154	126.994	-3.02201	1.32324	-2.2838	0.0223831	0.203361	ENSG00000179909	7710
TMCC1	2231.99	1.13118	0.495456	2.28311	0.0224237	0.203621	ENSG00000172765	23023
PAK2	8704.75	1.0712	0.46927	2.2827	0.0224478	0.20373	ENSG00000180370	5062
SCAND3	355.435	1.78527	0.782557	2.28132	0.0225292	0.204348	ENSG00000232040	114821
ASS1	3594.07	2.43353	1.06702	2.28067	0.0225677	0.204348	ENSG00000130707	445
CIRBP	7560.06	-1.03672	0.454586	-2.28058	0.0225732	0.204348	ENSG00000099622	1153
ANAPC13	1866.68	-1.05484	0.462574	-2.28037	0.0225859	0.204348	ENSG00000129055	25847
ZNF395	4182.06	1.56151	0.684793	2.28027	0.0225919	0.204348	ENSG00000186918	55893
NUDT1	352.75	-1.29331	0.567177	-2.28026	0.0225921	0.204348	ENSG00000106268	4521
WDR5B	259.711	-1.65496	0.725819	-2.28012	0.0226005	0.204348	ENSG00000196981	54554
ENSG00000271992	34.7767	3.60043	1.57921	2.2799	0.0226138	0.204358	ENSG00000271992	NA
CDV3	20436.3	1.19691	0.525152	2.27916	0.0226573	0.204431	ENSG00000091527	55573
LDOC1	2021.76	-0.871195	0.382257	-2.27908	0.0226623	0.204431	ENSG00000182195	23641
LINC01508	158.729	-2.08064	0.912954	-2.27902	0.0226661	0.204431	ENSG00000231107	NA
SERPINE2	28743.9	2.29554	1.0073	2.27891	0.0226726	0.204431	ENSG00000135919	5270
SOS1	2531.23	1.02269	0.448795	2.27874	0.0226822	0.204431	ENSG00000115904	6654
COMMD2	1638.85	-1.09911	0.482436	-2.27825	0.0227118	0.204588	ENSG00000114744	51122
ENSG00000270182	23.5536	-3.79168	1.6649	-2.27743	0.0227608	0.20492	ENSG00000270182	NA
CIC	12975.2	1.21787	0.534857	2.27699	0.0227867	0.205044	ENSG00000079432	23152
ABHD14A	137.049	-1.55692	0.683864	-2.27665	0.0228071	0.205058	ENSG00000248487	25864
CORO2A	256.85	1.14316	0.502143	2.27656	0.0228126	0.205058	ENSG00000106789	7464
SMG1P1	845.483	1.22035	0.536125	2.27625	0.0228312	0.205116	ENSG00000237296	NA
TMSB4Y	142.196	-2.55669	1.12338	-2.27589	0.0228527	0.205201	ENSG00000154620	9087
SGCD	31.7371	-3.84777	1.69091	-2.27555	0.0228728	0.205272	ENSG00000170624	6444
CCDC80	4728.49	-1.66813	0.733186	-2.27518	0.0228948	0.205361	ENSG00000091986	151887
DOLPP1	666.337	-1.5115	0.66444	-2.27485	0.022915	0.205433	ENSG00000167130	57171
WHAMMP3	589.926	1.75754	0.773308	2.27276	0.0230409	0.206452	ENSG00000276141	NA
CCDC17	117.633	2.8867	1.27026	2.27253	0.0230546	0.206466	ENSG00000159588	149483
ING4	1271.76	-1.03057	0.453574	-2.2721	0.0230804	0.206587	ENSG00000111653	51147
ATG9A	2963.66	1.061	0.467107	2.27142	0.0231213	0.206843	ENSG00000198925	79065
AOAH	27.0662	3.55225	1.56478	2.27012	0.0232	0.207438	ENSG00000136250	313
SCAT8	103.503	3.51472	1.5494	2.26845	0.0233019	0.208057	ENSG00000236345	112935969
COL11A2	156.542	2.78093	1.22593	2.26842	0.0233037	0.208057	ENSG00000204248	1302
FAM124A	77.7906	-2.38351	1.05076	-2.26838	0.0233062	0.208057	ENSG00000150510	220108
SAV1	3343.96	1.37613	0.606921	2.26739	0.0233663	0.208366	ENSG00000151748	60485
WASL	4763.63	0.911859	0.402208	2.26713	0.0233822	0.208366	ENSG00000106299	8976
C3	77495.7	2.5341	1.11778	2.26707	0.0233858	0.208366	ENSG00000125730	718
H2BP1	50.2067	3.22668	1.42333	2.267	0.0233902	0.208366	ENSG00000223345	NA
TMEM241	401.128	-1.24909	0.55105	-2.26674	0.0234059	0.208396	ENSG00000134490	85019
ZC3HAV1L	369.98	1.64405	0.725405	2.26638	0.0234279	0.208482	ENSG00000146858	92092
KIAA1958	722.223	1.38955	0.613236	2.26594	0.0234553	0.208616	ENSG00000165185	158405
NARF	4119.63	1.42097	0.627201	2.26557	0.0234777	0.208705	ENSG00000141562	26502
MAGEF1	1434.55	-1.21569	0.536738	-2.26497	0.0235146	0.20888	ENSG00000177383	64110
HOXC4	301.678	-1.68367	0.74348	-2.26458	0.0235385	0.20888	ENSG00000198353	3221
RAB3IP	1234.83	1.61286	0.71223	2.26452	0.0235421	0.20888	ENSG00000127328	117177
POLR2J4	139.305	-2.33989	1.03332	-2.26445	0.0235467	0.20888	ENSG00000272655	NA
ATP10A	1296.38	-2.36536	1.04484	-2.26386	0.0235828	0.20909	ENSG00000206190	57194
SERF1B	930.67	-1.0921	0.482523	-2.2633	0.023617	0.209147	ENSG00000205572	8293
SERF1B	930.67	-1.0921	0.482523	-2.2633	0.023617	0.209147	ENSG00000205572	728492
DPY19L1	2685.03	-1.19194	0.526668	-2.26316	0.0236255	0.209147	ENSG00000173852	23333
ELMO1	75.2312	-3.06082	1.35246	-2.26315	0.0236263	0.209147	ENSG00000155849	9844
IFI27L2	1636.65	-1.45746	0.644108	-2.26275	0.023651	0.209256	ENSG00000119632	83982
CHM	1986.62	0.966392	0.427138	2.26248	0.0236677	0.209285	ENSG00000188419	1121
ACVR2B	536.965	1.46078	0.645726	2.26223	0.0236829	0.209285	ENSG00000114739	93
SLC25A23	8705.61	0.946029	0.418209	2.2621	0.0236915	0.209285	ENSG00000125648	79085
CAMSAP1	4418.15	1.10955	0.490618	2.26154	0.0237261	0.209482	ENSG00000130559	157922
TMEM216	288.014	-1.05062	0.464601	-2.26133	0.023739	0.209486	ENSG00000187049	51259
LINC01355	91.1635	-2.10508	0.931101	-2.26085	0.0237685	0.209637	ENSG00000261326	NA
SAMD9	499.733	-1.16278	0.514404	-2.26043	0.0237943	0.209755	ENSG00000205413	54809
ENSG00000278730	549.6	-1.10569	0.489234	-2.26004	0.0238191	0.209832	ENSG00000278730	NA
ABO	435.968	1.87806	0.831037	2.25989	0.0238278	0.209832	ENSG00000175164	28
FNIP1	3739.6	1.53817	0.681034	2.25858	0.0239095	0.210441	ENSG00000217128	96459
PHETA2	521.278	-2.84701	1.26093	-2.25786	0.0239544	0.210726	ENSG00000177096	150368
LAMC2	52776	2.31327	1.02528	2.25624	0.0240559	0.211509	ENSG00000058085	3918
CEP350	2273.16	1.29303	0.573221	2.25573	0.0240873	0.211675	ENSG00000135837	9857
GABPB1-IT1	372.305	-1.28382	0.569359	-2.25485	0.0241427	0.212052	ENSG00000285410	55056
ATXN2L	8860.95	1.04526	0.463691	2.25422	0.0241821	0.212287	ENSG00000168488	11273
PLEKHH2	401.265	-1.91038	0.847798	-2.25335	0.0242373	0.212662	ENSG00000152527	130271
GPR160	1196.39	3.04111	1.34994	2.25277	0.0242736	0.212859	ENSG00000173890	26996
POLA2	140.342	-1.94092	0.861641	-2.25259	0.024285	0.212859	ENSG00000014138	23649
GSN	14250.8	-1.03919	0.461547	-2.25155	0.024351	0.213251	ENSG00000148180	2934
JMJD6	2511.07	1.55274	0.689705	2.25131	0.024366	0.213251	ENSG00000070495	23210
PCDHB5	104.826	-1.87421	0.832567	-2.25113	0.0243776	0.213251	ENSG00000113209	26167
DOCK2	909.425	-3.26802	1.4518	-2.25101	0.0243849	0.213251	ENSG00000134516	1794
CBX2	152.26	-1.86039	0.826514	-2.25088	0.0243928	0.213251	ENSG00000173894	84733
LINC02432	114.775	3.90324	1.7345	2.25036	0.024426	0.213431	ENSG00000248810	100507639
RRAGD	4099.41	1.77813	0.790704	2.2488	0.0245253	0.214188	ENSG00000025039	58528
OBSCN	2650.11	1.77777	0.790747	2.24822	0.0245624	0.214401	ENSG00000154358	84033
MPHOSPH6	890.694	-1.313	0.584071	-2.24801	0.0245758	0.214407	ENSG00000135698	10200
MAP2K3	3366.56	1.13507	0.50511	2.24718	0.0246287	0.214758	ENSG00000034152	5606
M1AP	61.933	-2.37025	1.05497	-2.24674	0.0246569	0.214759	ENSG00000159374	130951
CXCR4	2927.7	3.02243	1.34535	2.24657	0.0246674	0.214759	ENSG00000121966	7852
BMP6	395.893	-3.23902	1.44177	-2.24656	0.0246684	0.214759	ENSG00000153162	654
LINC00482	17.322	4.60874	2.05163	2.24638	0.0246797	0.214759	ENSG00000185168	NA
CLMN	2364.22	1.24082	0.552428	2.24613	0.0246959	0.21479	ENSG00000165959	79789
DBNL	6346.37	-0.835211	0.371906	-2.24575	0.0247197	0.214829	ENSG00000136279	28988
ZFAND2A	875.863	1.38064	0.614804	2.24566	0.0247259	0.214829	ENSG00000178381	90637
SYDE2	324.301	1.90331	0.848245	2.24383	0.0248436	0.215741	ENSG00000097096	84144
ENSG00000225313	136.879	1.63122	0.727121	2.2434	0.024871	0.215835	ENSG00000225313	NA
FOXN2	795.289	1.29335	0.576551	2.24325	0.0248808	0.215835	ENSG00000170802	3344
RPL37P23	82.6959	1.83412	0.817722	2.24296	0.0248992	0.215835	ENSG00000243680	NA
ASIC3	137.286	3.67999	1.64076	2.24287	0.0249055	0.215835	ENSG00000213199	9311
FOXM1	456.587	-3.15225	1.4057	-2.24248	0.0249307	0.215942	ENSG00000111206	2305
CCN2	22401	-1.53948	0.686714	-2.2418	0.0249741	0.216208	ENSG00000118523	1490
FLVCR1	468.648	0.945648	0.421965	2.24106	0.0250222	0.21642	ENSG00000162769	28982
FBXO28	3471.39	0.949128	0.423543	2.24093	0.0250309	0.21642	ENSG00000143756	23219
CCDC102B	63.6534	4.44709	1.98457	2.24083	0.0250371	0.21642	ENSG00000150636	79839
CD44	24884.6	1.09666	0.489612	2.23985	0.0251007	0.216662	ENSG00000026508	960
CNTF	88.6149	2.74348	1.22485	2.23985	0.0251007	0.216662	ENSG00000242689	1270
DSG2	11561.8	1.74121	0.777394	2.23981	0.0251036	0.216662	ENSG00000046604	1829
OSBP	5327.93	0.7647	0.341629	2.23839	0.0251953	0.21711	ENSG00000110048	5007
PDK3	526.057	1.4028	0.626721	2.23831	0.0252009	0.21711	ENSG00000067992	5165
TMEM160	1241.43	-1.22045	0.545264	-2.23827	0.0252034	0.21711	ENSG00000130748	54958
[truncated: 16,453 more rows]

## Sheet: Table_S2.GO_BP_significant
ID	Description	setSize	enrichmentScore	NES	pvalue	p.adjust
GO:0006310	DNA recombination	12	-0.698354	-2.42615	0.000472367	0.0155
GO:0007051	spindle organization	17	-0.560873	-2.21603	0.000486145	0.0155
GO:0051304	chromosome separation	11	-0.716039	-2.37746	0.000487567	0.0155
GO:1905818	regulation of chromosome separation	11	-0.716039	-2.37746	0.000487567	0.0155
GO:0051983	regulation of chromosome segregation	18	-0.678342	-2.731	0.000488759	0.0155
GO:0070167	regulation of biomineral tissue development	20	-0.576606	-2.39833	0.000493827	0.0155
GO:0000070	mitotic sister chromatid segregation	19	-0.637887	-2.61645	0.00049505	0.0155
GO:0045137	development of primary sexual characteristics	20	-0.56425	-2.36104	0.000496524	0.0155
GO:0008406	gonad development	19	-0.587738	-2.41442	0.000498008	0.0155
GO:0000819	sister chromatid segregation	21	-0.647916	-2.75646	0.000498504	0.0155
GO:0033044	regulation of chromosome organization	18	-0.604805	-2.41995	0.000498753	0.0155
GO:0007548	sex differentiation	22	-0.574257	-2.48112	0.000501505	0.0155
GO:0140014	mitotic nuclear division	27	-0.608258	-2.81612	0.000505051	0.0155
GO:0002062	chondrocyte differentiation	21	-0.531936	-2.25255	0.000506842	0.0155
GO:0030199	collagen fibril organization	18	-0.746268	-3.03071	0.000508906	0.0155
GO:0031214	biomineral tissue development	25	-0.562316	-2.53079	0.000509944	0.0155
GO:0001837	epithelial to mesenchymal transition	24	-0.531006	-2.35863	0.000510725	0.0155
GO:0098813	nuclear chromosome segregation	26	-0.653155	-2.96952	0.000517063	0.0155
GO:0048608	reproductive structure development	26	-0.549364	-2.50468	0.000517063	0.0155
GO:0061458	reproductive system development	26	-0.549364	-2.50468	0.000517063	0.0155
GO:0007059	chromosome segregation	32	-0.628345	-3.0774	0.000520021	0.0155
GO:0003002	regionalization	43	-0.407833	-2.18252	0.000526316	0.0155
GO:0016055	Wnt signaling pathway	36	-0.414989	-2.09597	0.00052687	0.0155
GO:0198738	cell-cell signaling by wnt	36	-0.414989	-2.09597	0.00052687	0.0155
GO:0000280	nuclear division	37	-0.495296	-2.53799	0.00052687	0.0155
GO:0051276	chromosome organization	36	-0.577074	-2.93629	0.000527983	0.0155
GO:0060348	bone development	31	-0.484885	-2.33213	0.000528541	0.0155
GO:0051216	cartilage development	31	-0.483674	-2.34177	0.000528821	0.0155
GO:0051301	cell division	50	-0.432235	-2.41506	0.000529381	0.0155
GO:0007178	transmembrane receptor protein serine/threonine kinase signaling pathway	31	-0.492879	-2.36754	0.00053135	0.0155
GO:0031589	cell-substrate adhesion	36	-0.452516	-2.30418	0.000532198	0.0155
GO:0010975	regulation of neuron projection development	40	-0.403611	-2.1029	0.000534474	0.0155
GO:1903047	mitotic cell cycle process	45	-0.507331	-2.75319	0.000538503	0.0155
GO:0048285	organelle fission	40	-0.451793	-2.36496	0.000540249	0.0155
GO:0060485	mesenchyme development	36	-0.40154	-2.03727	0.000540541	0.0155
GO:0010564	regulation of cell cycle process	50	-0.385415	-2.16457	0.000547046	0.0155
GO:0000278	mitotic cell cycle	56	-0.448647	-2.6048	0.000555556	0.0155
GO:0071363	cellular response to growth factor stimulus	61	-0.350187	-2.08269	0.000557414	0.0155
GO:0001503	ossification	51	-0.48742	-2.73626	0.00055991	0.0155
GO:0030198	extracellular matrix organization	52	-0.528972	-2.96086	0.000566572	0.0155
GO:0043062	extracellular structure organization	52	-0.528972	-2.96086	0.000566572	0.0155
GO:0045229	external encapsulating structure organization	52	-0.528972	-2.96086	0.000566572	0.0155
GO:0001501	skeletal system development	68	-0.425186	-2.57782	0.000568505	0.0155
GO:0097435	supramolecular fiber organization	70	-0.423056	-2.60323	0.000571429	0.0155
GO:0022402	cell cycle process	71	-0.373908	-2.31762	0.000572738	0.0155
GO:0030029	actin filament-based process	60	-0.343883	-2.01558	0.000572738	0.0155
GO:0055085	transmembrane transport	98	0.34346	2.05632	0.000298686	0.0155
GO:0042632	cholesterol homeostasis	12	0.648069	2.10704	0.000670017	0.016
GO:0019318	hexose metabolic process	13	0.604039	2.00256	0.0010218	0.0185
GO:0098771	inorganic ion homeostasis	43	0.416869	2.02689	0.00127755	0.0211
GO:0006950	response to stress	251	0.223144	1.5999	0.00294985	0.0313
GO:0055074	calcium ion homeostasis	29	0.435418	1.88601	0.00391007	0.0366
GO:0051179	localization	325	0.230923	1.70893	0.000526732	0.0155
GO:0051234	establishment of localization	290	0.244677	1.7848	0.000267738	0.0155
GO:0006810	transport	275	0.267467	1.94067	0.000267308	0.0155
GO:0071702	organic substance transport	127	0.328668	2.08693	0.000286205	0.0155
GO:0007010	cytoskeleton organization	94	-0.335505	-2.21024	0.000601323	0.016
GO:0007049	cell cycle	100	-0.337081	-2.27165	0.000610501	0.016
GO:0009887	animal organ morphogenesis	121	-0.268981	-1.8878	0.000641849	0.016
GO:0045595	regulation of cell differentiation	133	-0.264676	-1.88353	0.000673401	0.016
GO:0006082	organic acid metabolic process	62	0.413239	2.23203	0.000306091	0.0155
GO:0043436	oxoacid metabolic process	62	0.413239	2.23203	0.000306091	0.0155
GO:0019752	carboxylic acid metabolic process	61	0.42199	2.27009	0.000306748	0.0155
GO:0044282	small molecule catabolic process	22	0.57793	2.31189	0.000333556	0.0155
GO:0050793	regulation of developmental process	203	-0.231599	-1.80611	0.000719424	0.0168
GO:0009653	anatomical structure morphogenesis	248	-0.224443	-1.79814	0.000755287	0.0173
GO:0048513	animal organ development	270	-0.21974	-1.78709	0.000773395	0.0175
GO:0048731	system development	336	-0.237434	-1.99191	0.000820345	0.0183
GO:0007275	multicellular organism development	388	-0.210216	-1.78842	0.000862069	0.0183
GO:0016043	cellular component organization	396	-0.213059	-1.8265	0.000884173	0.0183
GO:0071840	cellular component organization or biogenesis	398	-0.210316	-1.80489	0.000887311	0.0183
GO:0048856	anatomical structure development	458	-0.202612	-1.75984	0.000909918	0.0183
GO:0032502	developmental process	473	-0.195683	-1.70178	0.000926784	0.0183
GO:0033045	regulation of sister chromatid segregation	11	-0.690622	-2.30408	0.000943841	0.0183
GO:0009953	dorsal/ventral pattern formation	13	-0.647036	-2.30235	0.000945626	0.0183
GO:0007088	regulation of mitotic nuclear division	15	-0.602802	-2.2704	0.000951928	0.0183
GO:1902850	microtubule cytoskeleton organization involved in mitosis	14	-0.61634	-2.25577	0.000956023	0.0183
GO:0090101	negative regulation of transmembrane receptor protein serine/threonine kinase signaling pathway	14	-0.598851	-2.18005	0.000965717	0.0183
GO:0044281	small molecule metabolic process	122	0.377087	2.36205	0.000289771	0.0155
GO:0032787	monocarboxylic acid metabolic process	46	0.41815	2.07791	0.000627156	0.016
GO:0006281	DNA repair	20	-0.525756	-2.2196	0.000982318	0.0183
GO:0010717	regulation of epithelial to mesenchymal transition	18	-0.535669	-2.15729	0.000990099	0.0183
GO:0055092	sterol homeostasis	12	0.648069	2.10704	0.000670017	0.016
GO:0005996	monosaccharide metabolic process	16	0.59419	2.12416	0.000673174	0.016
GO:0001649	osteoblast differentiation	26	-0.476672	-2.1829	0.00104112	0.0186
GO:0006259	DNA metabolic process	41	-0.416821	-2.17688	0.00108108	0.0191
GO:0070848	response to growth factor	62	-0.34336	-2.04422	0.0011217	0.0193
GO:0051726	regulation of cell cycle	68	-0.323689	-1.98583	0.0011236	0.0193
GO:0061564	axon development	47	-0.367419	-2.00496	0.00113314	0.0193
GO:0048878	chemical homeostasis	87	0.334128	1.95529	0.000902527	0.0183
GO:0051241	negative regulation of multicellular organismal process	95	-0.279471	-1.85499	0.00121286	0.0202
GO:0006629	lipid metabolic process	93	0.334774	1.97338	0.000889944	0.0183
GO:0050829	defense response to Gram-negative bacterium	11	0.607496	2.0391	0.00102354	0.0185
GO:0006996	organelle organization	170	-0.247772	-1.86272	0.0013587	0.0216
GO:0050000	chromosome localization	10	-0.690772	-2.21715	0.0013934	0.0216
GO:0051303	establishment of chromosome localization	10	-0.690772	-2.21715	0.0013934	0.0216
GO:0051310	metaphase chromosome alignment	10	-0.690772	-2.21715	0.0013934	0.0216
GO:0007091	metaphase/anaphase transition of mitotic cell cycle	10	-0.690018	-2.21528	0.0014111	0.0216
GO:0044784	metaphase/anaphase transition of cell cycle	10	-0.690018	-2.21528	0.0014111	0.0216
GO:0006029	proteoglycan metabolic process	12	-0.61885	-2.14274	0.00146342	0.0222
GO:0030278	regulation of ossification	20	-0.549035	-2.28001	0.00149105	0.0223
GO:0061035	regulation of cartilage development	16	-0.583613	-2.23113	0.00149925	0.0223
GO:0090092	regulation of transmembrane receptor protein serine/threonine kinase signaling pathway	27	-0.461523	-2.12655	0.00154799	0.0223
GO:0007411	axon guidance	25	-0.447151	-2.02321	0.0015536	0.0223
GO:0097485	neuron projection guidance	25	-0.447151	-2.02321	0.0015536	0.0223
GO:0048762	mesenchymal cell differentiation	31	-0.408355	-1.96254	0.00159659	0.0223
GO:0051129	negative regulation of cellular component organization	49	-0.349235	-1.93405	0.00160514	0.0223
GO:1901575	organic substance catabolic process	105	0.305593	1.87288	0.00117924	0.0199
GO:0015718	monocarboxylic acid transport	16	0.565828	2.0254	0.00132188	0.0215
GO:0007409	axonogenesis	42	-0.355356	-1.88784	0.00165746	0.0225
GO:0007507	heart development	51	-0.349528	-1.9522	0.00166205	0.0225
GO:0030036	actin cytoskeleton organization	56	-0.340879	-1.97435	0.00167598	0.0225
GO:0030154	cell differentiation	340	-0.186269	-1.5725	0.00169205	0.0225
GO:0048869	cellular developmental process	340	-0.186269	-1.5725	0.00169205	0.0225
GO:0050801	monoatomic ion homeostasis	48	0.385608	1.94226	0.00158178	0.0223
GO:0010876	lipid localization	40	0.41112	1.96304	0.00159847	0.0223
GO:0071560	cellular response to transforming growth factor beta stimulus	17	-0.536113	-2.11258	0.00196271	0.025
GO:0032330	regulation of chondrocyte differentiation	14	-0.562653	-2.05584	0.00198807	0.025
GO:0010977	negative regulation of neuron projection development	16	-0.543323	-2.08126	0.00199104	0.025
GO:0030282	bone mineralization	18	-0.567035	-2.26301	0.00200803	0.025
GO:0044772	mitotic cell cycle phase transition	25	-0.454185	-2.05719	0.00200904	0.025
GO:0009056	catabolic process	130	0.272931	1.74376	0.0017331	0.0226
GO:0098739	import across plasma membrane	17	0.545667	1.9966	0.00172533	0.0226
GO:0061061	muscle structure development	61	-0.315445	-1.87958	0.0022792	0.0279
GO:0046661	male sex differentiation	14	-0.584997	-2.14508	0.00236855	0.0285
GO:0007167	enzyme-linked receptor protein signaling pathway	90	-0.281046	-1.84035	0.00237671	0.0285
GO:0085029	extracellular matrix assembly	11	-0.638518	-2.12172	0.00240616	0.0285
GO:0042180	cellular ketone metabolic process	17	0.541152	1.95825	0.00200736	0.025
GO:0030334	regulation of cell migration	104	-0.249515	-1.68182	0.00242866	0.0285
GO:0030308	negative regulation of cell growth	16	-0.544932	-2.08898	0.00247647	0.0288
GO:0051094	positive regulation of developmental process	120	-0.244446	-1.71691	0.00248447	0.0288
GO:0009952	anterior/posterior pattern specification	22	-0.464939	-2.01031	0.00251636	0.0288
GO:0072359	circulatory system development	111	-0.265463	-1.8253	0.00252366	0.0288
GO:0055080	monoatomic cation homeostasis	47	0.374481	1.87089	0.00222575	0.0274
GO:0000226	microtubule cytoskeleton organization	35	-0.372294	-1.8631	0.00256937	0.0288
GO:0071695	anatomical structure maturation	26	-0.441761	-2.01097	0.00259067	0.0288
GO:0021700	developmental maturation	27	-0.437335	-2.0058	0.00261917	0.0288
GO:0048699	generation of neurons	129	-0.23646	-1.66971	0.00262467	0.0288
GO:0061448	connective tissue development	41	-0.362466	-1.91703	0.00272777	0.0298
GO:0071559	response to transforming growth factor beta	18	-0.501708	-2.02857	0.00292398	0.0312
GO:0048754	branching morphogenesis of an epithelial tube	24	-0.453097	-2.0118	0.0029254	0.0312
GO:0010565	regulation of cellular ketone metabolic process	11	0.626652	1.96148	0.00240798	0.0285
GO:0033036	macromolecule localization	151	0.252722	1.65352	0.00254741	0.0288
GO:1901990	regulation of mitotic cell cycle phase transition	20	-0.487969	-2.03642	0.00297619	0.0313
GO:0030500	regulation of bone mineralization	16	-0.558862	-2.12508	0.00301205	0.0314
GO:0031345	negative regulation of cell projection organization	17	-0.51098	-1.99781	0.00301963	0.0314
GO:0003007	heart morphogenesis	24	-0.432289	-1.90962	0.00305655	0.0314
GO:0006869	lipid transport	37	0.412551	1.9247	0.00289203	0.0312
GO:0060562	epithelial tube morphogenesis	40	-0.3444	-1.80102	0.00309438	0.0315
GO:0141091	transforming growth factor beta receptor superfamily signaling pathway	29	-0.440784	-2.0724	0.00316623	0.032
GO:0006520	amino acid metabolic process	18	0.517478	1.92857	0.00306435	0.0314
GO:0007052	mitotic spindle organization	13	-0.604574	-2.16727	0.00330033	0.0329
GO:0140546	defense response to symbiont	77	0.305775	1.75026	0.00326603	0.0328
GO:1901605	alpha-amino acid metabolic process	15	0.56381	1.97247	0.00339213	0.0336
GO:0140694	non-membrane-bounded organelle assembly	26	-0.423908	-1.95567	0.00353714	0.0346
GO:0030111	regulation of Wnt signaling pathway	24	-0.437083	-1.94457	0.00360453	0.035
GO:0090287	regulation of cellular response to growth factor stimulus	34	-0.390732	-1.94176	0.00369004	0.0352
GO:0048705	skeletal system morphogenesis	36	-0.371516	-1.87974	0.00369393	0.0352
GO:0042692	muscle cell differentiation	33	-0.377559	-1.86977	0.00369588	0.0352
GO:0048646	anatomical structure formation involved in morphogenesis	116	-0.2509	-1.7285	0.00373367	0.0352
GO:0098655	monoatomic cation transmembrane transport	51	0.363814	1.86334	0.0034204	0.0337
GO:0098662	inorganic cation transmembrane transport	50	0.363504	1.85919	0.0037325	0.0352
GO:0055001	muscle cell development	18	-0.477022	-1.91651	0.004002	0.0371
GO:0044770	cell cycle phase transition	28	-0.391472	-1.86001	0.0040282	0.0371
GO:0048523	negative regulation of cellular process	319	-0.174948	-1.45973	0.00404204	0.0371
GO:0055082	intracellular chemical homeostasis	54	0.36087	1.87779	0.0040625	0.0371
GO:0007166	cell surface receptor signaling pathway	198	-0.20857	-1.60908	0.00424328	0.0385
GO:2000145	regulation of cell motility	106	-0.243095	-1.64397	0.00426829	0.0385
GO:0032331	negative regulation of chondrocyte differentiation	10	-0.624125	-2.02473	0.00431655	0.0385
GO:0061037	negative regulation of cartilage development	10	-0.624125	-2.02473	0.00431655	0.0385
GO:0051783	regulation of nuclear division	18	-0.498522	-2.02013	0.00482858	0.0428
GO:0010810	regulation of cell-substrate adhesion	20	-0.470113	-1.96059	0.0050813	0.0446
GO:0019637	organophosphate metabolic process	60	0.335761	1.80606	0.00508677	0.0446
GO:0044419	biological process involved in interspecies interaction between organisms	121	0.268321	1.67921	0.00516499	0.045
GO:0090304	nucleic acid metabolic process	228	-0.191112	-1.51885	0.00520059	0.0451
GO:0007389	pattern specification process	49	-0.331051	-1.8427	0.00530786	0.0457
GO:0035295	tube development	104	-0.24776	-1.66265	0.00536033	0.0459
GO:0040012	regulation of locomotion	109	-0.239015	-1.63189	0.00541842	0.0461
GO:0000075	cell cycle checkpoint signaling	12	-0.558161	-1.92857	0.0055918	0.0474
GO:0033043	regulation of organelle organization	71	-0.279891	-1.71948	0.00571102	0.048
GO:0019216	regulation of lipid metabolic process	18	0.494851	1.84884	0.00572969	0.048
GO:1901564	organonitrogen compound metabolic process	313	0.205089	1.51232	0.00594162	0.0495
